# Supplementary material for: Uncovering novel loci for mesocotyl elongation and shoot length in indica rice through genome-wide association mapping
Source: Planta. 2015 Nov 26;243:645–57. doi: 10.1007/s00425-015-2434-x (PMC4757631; doi:10.1007/s00425-015-2434-x)
Supplement: Supplementary file 6 — Supplementary material 6 (XLSX 27 kb) [file 425_2015_2434_MOESM6_ESM.xlsx]

## Sheet: Sheet1
Table S1 The origin of 469 indica accessions
Accession ID	Accession name a	Country	Province
CH001	Guanglixian	China	Zhejiang
CH002	Huakeqiu	China	Zhejiang
CH003	Changlixian	China	Zhejiang
CH004	Yanjing	China	Zhejiang
CH005	Yingtoujing	China	Zhejiang
CH006	Shengmengwan	China	Zhejiang
CH007	Niantianshi	China	Zhejiang
CH008	Langxiang	China	Zhejiang
CH009	Wanjin	China	Zhejiang
CH010	Hongxian	China	Zhejiang
CH011	Bolizhan	China	Fujian
CH012	Shimaren	China	Fujian
CH013	Qingshuichi	China	Fujian
CH014	Aiguxianzhong	China	Fujian
CH015	Baikeai	China	Guangxi
CH016	Fanganzao	China	Fujian
CH017	Yuhu	China	Fujian
CH018	Wudijing	China	Fujian
CH019	Rinaldo Bersari	Philippines	NA
CH020	Xianluosichi	Thailand	NA
CH026	IR 27325-27-3-3	Philippines	NA
CH027	Bknbr 76025-10-8-1-2klg-1-1-1-1	Philippines	NA
CH028	HPA 74	India	NA
CH029	K 428-25	India	NA
CH030	Milyamg 70	North Korea	NA
CH031	NDR 89	India	NA
CH032	Taizhonghongxuguzi	China	Taiwan
CH033	Xiaobaizhan	China	Taiwan
CH034	Shuiyuan299	North Korea	NA
CH035	KALING A2	India	NA
CH036	RP 1017-76-1-3-2	India	NA
CH038	RANGPUR (KANGPUR)	Bangladesh	NA
CH039	Shouguzao	China	Jiangxi
CH040	Luqingzao1hao	China	Guangdong
CH041	TONO BREA 439	NA	NA
CH042	368	Pakistan	NA
CH043	BAU HUONG DOONG	Vietnam	NA
CH044	CHAH NONG NGHE AN	Vietnam	NA
CH045	CHIEM BAC	Vietnam	NA
CH046	RE BAU	Vietnam	NA
CH047	RE CHANH	Vietnam	NA
CH048	MA HNAN THU KA	Burma	NA
CH049	C.CORTO 1	Cuba	NA
CH050	97A-M54	Philippines	NA
CH051	AMISTAD 82-8	Cuba	NA
CH052	CIMANUK	Indonesia	NA
CH054	OR 79-21	India	NA
CH055	SINABA	Philippines	NA
CH056	QUCM	Vietnam	NA
CH057	CSR 12	India	NA
CH058	CSR 13	India	NA
CH059	CSR 5	India	NA
CH060	CSR 9	India	NA
CH061	TM 10265	India	NA
CH062	SHINKWANG	South Korea	NA
CH063	AUS 43	Bangladesh	NA
CH064	BASMATI 685	Pakistan	NA
CH065	PR32-PD47-PD4	India	NA
CH066	NEANG CHHOUK	Cambodia	NA
CH072	ITA 304	Nigeria	NA
CH073	JC 195	India	NA
CH074	BG 915	Sri Lanka	NA
CH075	BR 601-3-3-2-4	Bangladesh	NA
CH076	BATANG PANE	Indonesia	NA
CH077	BG 1165-1	Sri Lanka	NA
CH078	SLK 2-21-4	Laos	NA
CH079	BAHBUTONG	Indonesia	NA
CH080	CIPUNEGARA	Indonesia	NA
CH081	PANAMA 1537	Panama	NA
CH082	PR 23631-98	Philippines	NA
CH083	SELECCION VG-5	Cuba	NA
CH084	X72-7-1	Burma	NA
CH085	NDR 4012	India	NA
CH086	LAI TRANG	Vietnam	NA
CH089	VL DHAN 16	India	NA
CH090	CSR 11	India	NA
CH092	5173	Colombia	NA
CH093	GIZA 181	Egypt	NA
CH095	MALKORA(Acc.11716)	Sri Lanka	NA
CH096	CCI 22-2-4-113	India	NA
CH097	A1452	Philippines	NA
CH098	75-1-120	Philippines	NA
CH099	Himdhan	India	NA
CH101	Kajaru	India	NA
CH105	Chuanjiang25	Sri Lanka	NA
CH106	PULUT KARU	Indonesia	NA
CH108	Sanjiang	Japan	NA
CH109	PADI SEGUTUK	Indonesia	NA
CH111	JW 42	India	NA
CH113	Gu2725	Cuba	NA
CH114	Si82	NA	NA
CH116	T 100	India	NA
CH117	Fuhong521	China	Fujian
CH119	Qijiazhan14	China	Guangdong
CH121	Shayouxuan2hao	China	Fujian
CH122	Shenghong16	China	Fujian
CH123	Shunliangzao2hao	China	Fujian
CH124	HA 881043	China	Hunan
CH125	Nancong3	China	Guangdong
CH126	Sanluzhan7hao	China	Guangdong
CH127	Sanwunuo1hao	China	Guangdong
CH128	Shanlanzhan	China	Guangdong
CH129	Huangsiguizhan	China	Guangdong
CH130	Guiyezhan10hao	China	Guangdong
CH131	Qisizhan	China	Guangdong
CH132	Yushanzhan	China	Guangdong
CH133	Zaoxinzhan1hao	China	Guangdong
CH134	Changza3hao	China	Guangdong
CH135	Qiqingzhan	China	Guangdong
CH136	Kemainuo	China	Guangdong
CH137	47-104	China	Fujian
CH138	Jinyou1hao	China	Fujian
CH139	Huinongzao1hao	China	Fujian
CH140	Tiefu1hao	China	Fujian
CH141	Longfei10hao	China	Fujian
CH142	Jiangke3hao	China	Fujian
CH143	Xiangji161-1	China	Hunan
CH144	Hengxiao172	China	Hunan
CH145	Lingwan1hao	China	Hunan
CH146	Lixiangzao9hao	China	Jiangxi
CH147	85-10	China	Jiangxi
CH148	Qingyangai	China	Sichuan
CH149	Hanzhongheifengnuo	China	Shanxi
CH150	Xiangzhennuo	China	Shanxi
CH152	Pufeng14hao	China	Fujian
CH153	Qingliuai1hao	China	Guangdong
CH154	Yannongzao4hao	China	Fujian
CH155	Yushuinuo	China	Hunan
CH156	Q 5	China	Jiangxi
CH157	M 099	China	Jiangxi
CH158	Guangjiuxuan20	China	Guangxi
CH159	S 9042	China	Anhui
CH160	SIPULUT DUKUNG	Indonesia	NA
CH162	Doc phung lun AR-16	Vietnam	NA
CH163	Bagoo	NA	NA
CH164	Pratao Precoce	Philippines	NA
CH165	1641xuan	China	Hubei
CH166	Boqizhanxuan	China	Hubei
CH167	Zhaodaowen	China	Sichuan
CH168	Xiaobaigu	China	Sichuan
CH169	Shuibaichuan	China	Sichuan
CH170	B 6397F-MR-7-5M-1-1	Indonesia	NA
CH171	Zhong11	China	Guangdong
CH172	Yuanzhen397	China	Guangdong
CH173	Qionghai1hao	China	hainan
CH174	Guiyu100	China	Guizhou
CH175	Huasizhan	China	Guangdong
CH176	Aomeizhan1hao	China	Guangdong
CH177	Tieganlu	China	Sichuan
CH179	Puningmalongya	China	Guangxi
CH180	Zaoxiang17	China	Guangdong
CH181	Guangjingxian165	China	Guangdong
CH182	Shuangai1	China	Guangdong
CH183	Wai128xuan	China	Guangdong
CH184	Yinhuazhan	China	Guangdong
CH185	Aiqingzhan	China	Guangdong
CH186	Yuanzhenzhan	China	Guangdong
CH187	Xianhuangzhan	China	Guangdong
CH188	Yueyezhan6	China	Guangdong
CH189	Pin378	China	Guangdong
CH190	Chaoliuzhan1	China	Guangdong
CH191	Pin96118	China	Guangdong
CH192	Xinke2	China	Guangdong
CH193	Lvyuanzhan	China	Guangdong
CH194	Guangqingzhan	China	Guangdong
CH195	Guisanzhan	China	Guangdong
CH196	Shanuo	China	Guangxi
CH197	Shangu	China	Guangxi
CH198	Xilaopi	China	Yunnan
CH199	Haoanlongmiemen	China	Yunnan
CH200	Baikesanbailixian	China	Zhejiang
CH201	Qingjing21	China	Guangdong
CH202	105tianmagu	China	Anhui
CH203	Maoliudimin	China	Anhui
CH204	Liushizi	China	Anhui
CH205	Qiuqianbai	China	Anhui
CH206	Yiluxiang	China	Anhui
CH207	Yingguzhan	China	Jiangxi
CH208	Changmangjing	China	Fujian
CH209	Lucaihao	China	Fujian
CH210	Duligan	China	Hubei
CH211	Chongyangnuo	China	Hubei
CH212	Nantezhan	China	Hubei
CH213	Changmaxian	China	Hubei
CH214	Kuxindao	China	Hubei
CH215	Guanyindao	China	Hubei
CH217	Xuanenchangtanqingzhan	China	Hubei
CH218	Xiaoguandabaigu	China	Hubei
CH220	Liuyuehuang	China	Sichuan
CH221	Yeyepiao	China	Sichuan
CH222	Jiangbianzao	China	Sichuan
CH223	Siguqi	China	Sichuan
CH224	Heijiezao	China	Sichuan
CH225	Haofangzuo	China	Yunnan
CH226	Xigu	China	Yunnan
CH227	Aiziqi	China	Yunnan
CH228	Mitiaonuo	China	Yunnan
CH229	Erbaixuan	China	Yunnan
CH230	Kawagu	China	Yunnan
CH231	Siguqi	China	Guizhou
CH232	Wumingaixian	China	Guizhou
CH234	Mazhan(1)	China	Guizhou
CH235	Mayouzhan	China	Guizhou
CH239	Wulicun	China	Guizhou
CH240	Wanminuo	China	Guizhou
CH241	Heimi	China	Guizhou
CH242	Dishuigu	China	Guizhou
CH243	Yelicang	China	Shanxi
CH244	Baiganlufeng	China	Yunnan
CH245	Sankecun	China	Guizhou
CH246	Qianhui13	China	Guizhou
CH247	R 481 yan	China	Guizhou
CH248	Tianhongtian	China	Guizhou
CH249	Wan48	China	Guizhou
CH250	Guifuxian3hao	China	Guizhou
CH251	Kainuo91	China	Guizhou
CH252	Zao89-5513	China	Hunan
CH253	Louzaoxianjian17	China	Hunan
CH254	Nanjing3678	China	Jiangsu
CH255	Guangwen125	China	Guizhou
CH256	Zhongjuanxian	China	Guizhou
CH257	Kexiang	China	Guizhou
CH258	Haohao	China	Yunnan
CH259	Guangnangu	China	Yunnan
CH260	Haogailan	China	Yunnan
CH261	Maxiangu	China	Yunnan
CH262	Huangbansuo	China	Yunnan
CH265	Yazhan	China	Fujian
CH266	Erhuangmi	China	Hubei
CH267	Menjiaheisi	China	Guangdong
CH268	Wunong6hao	China	Guangxi
CH269	Zaoguiba	China	Hunan
CH270	Benmonuo	China	Shanxi
CH271	Xinheinuo2hao	China	Henan
CH272	89-6	China	Henan
CH273	Shuangkanghong	China	Hunan
CH274	Zaonuo	China	Fujian
CH275	Shenshuihong	China	Anhui
CH276	Mengguandamagu	China	Guizhou
CH277	Yeyaxuxuzhan	China	Guizhou
CH278	Baimimagu	China	Guizhou
CH279	Gaicaozhan	China	Guizhou
CH280	Babaomi	China	Yunnan
CH281	Jianshiguiyangzhan	China	Hubei
CH282	KATAHATA HAMBA	Sri Lanka	NA
CH283	SINNA SIVAPPU	Sri Lanka	NA
CH285	Chikaopi	China	Yunnan
CH286	Xinyangheimi	China	Henan
CH287	Xindao407	China	Henan
CH288	Yunanxiang98	China	Henan
CH289	Heiyu1hao	China	Henan
CH290	Zaobai	China	Anhui
CH291	Guanyinxian	China	Anhui
CH292	Anzhaixian	China	Anhui
CH293	Wujiezaodao	China	Anhui
CH294	Guangyexian	China	Anhui
CH295	Aiganhuang	China	Anhui
CH296	Zinuo	China	Yunnan
CH297	Menghainuo	China	Yunnan
CH298	Haoxiang	China	Yunnan
CH299	Daozhouzao	China	Hunan
CH300	Baijiaoheijie	China	hainan
CH301	Dahuanggu	China	Guangdong
CH302	Heigu	China	Guangdong
CH303	Xianshuizhan	China	Guangdong
CH304	Huangkechi	China	Guangdong
CH305	Yinzhan	China	Guangdong
CH306	Heinuo	China	Guangdong
CH307	Baishiyan	China	Guangdong
CH308	Manzhongkuai	China	Guangdong
CH309	Potouzhong	China	Guangdong
CH310	Qimei	China	Guangdong
CH311	NEANG SAN	Cambodia	NA
CH312	Xianshuiyang	China	Fujian
CH313	Zaomiaosi	China	Shanxi
CH314	Dayexiaoxianggu	China	Shanxi
CH315	Qihuangzhan	China	Shanxi
CH316	Chizaoxian	China	Shanxi
CH317	Yelicang	China	Shanxi
CH318	Baiguzi	China	Shanxi
CH319	Wuganzao	China	Shanxi
CH320	Yintiaozhan	China	Henan
CH322	BG 170	Sri Lanka	NA
CH324	Dahonggu2	China	Hubei
CH325	Youzhan	China	Hubei
CH326	Shuibawang	China	Hubei
CH327	Lichuanbaimaweizhan	China	Hubei
CH328	Tedali	China	Hubei
CH329	Ziyedao	China	Hubei
CH330	Guangling124	China	Hubei
CH331	Hongmixiangmazhan	China	Hunan
CH332	Xiaomagu	China	Guizhou
CH333	Lengshuizhan	China	Guizhou
CH334	Tiegangu	China	Guizhou
CH337	Guangdongzaoxiang	China	Guangdong
CH338	Xiajiaoheidao	China	Taiwan
CH339	Hejian	China	Guangxi
CH340	Hantaizhan	China	Guangxi
CH341	Xinzhenggu	China	Guangxi
CH342	Jiangbanuo	China	Yunnan
CH343	Haodongleng	China	Yunnan
CH344	Haobawan	China	Yunnan
CH345	Haobixiang	China	Yunnan
CH346	Yinxuan1hao	China	Yunnan
CH347	Lengshuibai	China	Yunnan
CH348	Xiaobaigu	China	Yunnan
CH349	Bairizao	China	Yunnan
CH350	Dingyaungu	China	Yunnan
CH351	Honggu	China	Yunnan
CH352	Zigangu	China	Yunnan
CH353	Xiaobaigu	China	Yunnan
CH354	Laozhuangbai	China	Yunnan
CH355	Dongdabai	China	Yunnan
CH356	Niumaoxiangzao	China	Yunnan
CH357	Damagu	China	Guizhou
CH358	Hongmidao	China	Hubei
CH359	Xiaohonggu	China	Hubei
CH360	Hongjiaoleizhan	China	Hubei
CH361	Chongyangnuo	China	Hubei
CH362	Yangxindalixian	China	Hubei
CH363	Wubaili	China	Hubei
CH364	Liaowapushidian	China	Hubei
CH365	Dabaigu	China	Hubei
CH366	Hongjiaoqi	China	Hubei
CH367	Xintangerpozao	China	Hubei
CH368	Shadaoqingzhan	China	Hubei
CH369	Wujiaozhan	China	Hubei
CH370	Hongmidongzhan	China	Hubei
CH371	Gaoganhe	China	Hubei
CH372	Bawangbian	China	Hubei
CH373	Xiangyanglaohonggu	China	Hubei
CH374	Dalangan	China	Sichuan
CH375	Wushaogu	China	Sichuan
CH376	Maoxiangzhan	China	Chongqing
CH377	Lepingbai	China	Anhui
CH378	Yelicang	China	Anhui
CH379	Muqiuchui	China	Anhui
CH380	Sanlicun	China	Anhui
CH381	Zuchaxian	China	Anhui
CH382	Liushizi	China	Anhui
CH383	Nibuzhan	China	Anhui
CH384	Baijiaoe	China	Anhui
CH385	Waibadan	China	Anhui
CH386	Lengshuibai	China	Jiangxi
CH387	Bayuebai	China	Jiangxi
CH388	Mazhan(1)	China	Jiangxi
CH389	Hongmidongzhan	China	Hunan
CH390	101	China	Jiangxi
CH391	R 4015	China	Jiangxi
CH392	Gannong429	China	Jiangxi
CH393	Wuzhuzhan	China	Jiangxi
CH394	Nanchengwuchuanzao	China	Jiangxi
CH395	Xiyedongzhan	China	Hunan
CH396	Tiejiaozhan	China	Hunan
CH397	Huikenuo	China	Hunan
CH398	Hongquegu	China	Hunan
CH399	Donggu	China	Hunan
CH400	Shazhounuo	China	Hunan
CH401	Chihe	China	Hunan
CH402	Hongmiyoudao	China	Hunan
CH403	Hongmiyaozhan	China	Hunan
CH404	Ningnong1hao	China	Hunan
CH405	Yiyangzhan	China	Hunan
CH406	Shuangkang8hao	China	Hunan
CH407	Xianzidao	China	Henan
CH408	Baijiaoe	China	Sichuan
CH409	Qishizao	China	Sichuan
CH410	Shadiaozi	China	Sichuan
CH411	Erzaozi	China	Sichuan
CH412	Xiaobaigu	China	Sichuan
CH413	Qingyouzhan	China	Sichuan
CH414	Huangzhan	China	Sichuan
CH415	Baiyanzhan	China	Sichuan
CH416	Haojingkang	China	Yunnan
CH417	Yemi	China	Guizhou
CH419	Yinghongke	China	Jiangsu
CH420	Diancangditang	China	Anhui
CH421	Diancangdi	China	Anhui
CH422	Tianbaoerlanzhan	China	Hubei
CH423	Xintanghongjiaoqizao	China	Hubei
CH424	Shazhan	China	Hubei
CH425	Mapingzaogu	China	Hubei
CH426	Baichi	China	Hubei
CH427	Machengjiangxizao	China	Hubei
CH428	Huizhangu	China	Hubei
CH429	Gonganmakezhan	China	Hubei
CH431	Jinguazi	China	Hubei
CH432	Fangxianwubaili	China	Hubei
CH433	Sankecunnuogu	China	Hubei
CH434	Xingshanlengshuigu	China	Hubei
CH435	Ziguilengshuigu	China	Hubei
CH436	Wufengbaishidao	China	Hubei
CH437	Enshisanbaike	China	Hubei
CH438	Baiguoxiaohonggu	China	Hubei
CH439	Enshiyexiacang	China	Hubei
CH440	Enshidishuidao	China	Hubei
CH441	Guiyangzhan	China	Hubei
CH443	Maweizhan	China	Hubei
CH444	Yanzhan	China	Hubei
CH445	Hefenghuangzhan	China	Hubei
CH446	Qitouhuang	China	Hubei
CH447	Bashizao	China	Hubei
CH451	Xiaodaogu	China	Hunan
CH452	Xiangxiangmi	China	Hunan
CH453	Leiguzhan	China	Hunan
CH454	Shuimadao	China	Hunan
CH455	Changguzao	China	Hunan
CH456	Langanzhan	China	Hunan
CH457	Qingsedao	China	Henan
CH458	Lvqitou	China	Yunnan
CH459	Laoyingnuo	China	Yunnan
CH460	Haojingke	China	Yunnan
CH461	Laojinggu	China	Yunnan
CH462	Dazaogu	China	Yunnan
CH463	Lengshuizao	China	Yunnan
CH464	Zaohonggu	China	Yunnan
CH465	Xiaobaigu	China	Yunnan
CH466	Lvbanggu	China	Yunnan
CH467	Longjianghong	China	Yunnan
CH468	Huangkegu	China	Yunnan
CH469	Hongmaxiangu	China	Yunnan
CH470	Yanzhan	China	Guizhou
CH471	Xiaobaizhan	China	Guizhou
CH472	Maguzi	China	Sichuan
CH473	Yapozhan	China	Hunan
CH474	Honghuami	China	Guizhou
CH475	Qingganzhan2	China	Guizhou
CH476	Nantezhan2	China	hainan
CH477	Jiugongji	China	Jiangxi
CH478	Banbianzhan	China	Guizhou
CH479	Xiaomagu	China	Guizhou
CH480	Baimi	China	Guizhou
CH481	Dabaigu	China	Guizhou
CH482	Baigangu	China	Guizhou
CH483	Maweizhan	China	Jiangxi
CH484	Hongjiaozhan	China	Jiangxi
CH485	Honggu	China	Jiangxi
CH486	Tuhongzhao	China	Jiangxi
CH487	Yingtaonuo	China	Hubei
CH488	Gangannuo	China	Hubei
CH489	Lengshuigu	China	Hubei
CH490	Dabaimizhan	China	Sichuan
CH491	Shuidaobawang	China	Sichuan
CH492	Sanpianzhan	China	Sichuan
CH494	Xiaomaweizhan	China	Chongqing
CH495	Daziben	China	Henan
CH496	Lengshuigu	China	Guizhou
CH497	Xiaohongjiao1	China	Guizhou
CH498	Yangu	China	Guizhou
CH499	Youzhan	China	Guizhou
CH500	Nadaoqie2	China	Guizhou
CH501	Xiaomagu3	China	Guizhou
CH502	Liuyuegu	China	Guizhou
CH503	Langanma1	China	Guizhou
CH504	Xianainuo	China	Guizhou
CH505	Yangzhan	China	Guizhou
CH506	Xiangdao	China	Guizhou
CH507	Yanzhan(2)	China	Guizhou
CH509	Lengshuihong	China	Hubei
CH511	SINANDOMENG	Philippines	NA
CH512	AWN NAW(GS NO.17613)	Thailand	NA
CH513	NIAW SANPAH TAWNG	Thailand	NA
CH514	GANJAY(ACC76349)	Pakistan	NA
CH519	BATHKIRIEL	Sri Lanka	NA
CH520	MURUNGAWEE	Sri Lanka	NA
CH522	Guangluai4hao	China	Guangdong
CH524	Tetebo	Vietnam	NA
CH525	Zhenlong13	China	Zhejiang
CH526	Sifeng43	China	Zhejiang
a, These accessions were selected from our previous study (unpublished)
