# Supplementary material for: Uncovering novel loci for mesocotyl elongation and shoot length in indica rice through genome-wide association mapping
Source: Planta. 2015 Nov 26;243:645–57. doi: 10.1007/s00425-015-2434-x (PMC4757631; doi:10.1007/s00425-015-2434-x)
Supplement: Supplementary file 7 — Supplementary material 7 (XLSX 150 kb) [file 425_2015_2434_MOESM7_ESM.xlsx]

## Sheet: Sheet1
Table S2 Summary of 4,136 SNPs information
SNP_ID	Chromosome	Position. IRGSP. v4	Alleles (Major/Minor)
seq-rs1	1	9634	C/A
seq-rs3	1	88427	G/A
seq-rs4	1	152207	A/G
seq-rs5	1	172923	C/T
seq-rs7	1	201666	T/C
seq-rs8	1	293834	T/G
seq-rs9	1	328402	A/G
seq-rs10	1	332862	G/T
seq-rs11	1	368720	T/C
seq-rs14	1	398741	C/A
seq-rs15	1	407697	T/C
seq-rs16	1	417741	A/G
seq-rs17	1	420243	T/C
seq-rs19	1	441974	T/C
seq-rs20	1	504844	C/T
seq-rs21	1	924222	A/G
seq-rs22	1	925019	C/T
seq-rs23	1	952918	A/G
seq-rs24	1	1008580	C/T
seq-rs25	1	1055910	C/T
seq-rs27	1	1242681	A/G
seq-rs29	1	1368033	A/G
seq-rs30	1	1421180	T/C
seq-rs32	1	1438046	C/A
seq-rs33	1	1482711	T/C
seq-rs34	1	1515945	A/C
seq-rs35	1	1530060	T/C
seq-rs36	1	1534423	G/A
seq-rs37	1	1549887	T/C
seq-rs38	1	1559603	G/T
seq-rs40	1	1574742	A/G
seq-rs41	1	1576422	G/A
seq-rs42	1	1593795	G/T
seq-rs43	1	1616781	T/G
seq-rs44	1	1682923	C/A
seq-rs47	1	1772519	C/T
seq-rs50	1	1803504	G/A
seq-rs51	1	1929297	T/G
seq-rs53	1	1943340	C/A
seq-rs54	1	1944794	G/A
seq-rs55	1	1994984	T/G
seq-rs56	1	2069894	A/G
seq-rs57	1	2100327	A/G
seq-rs59	1	2112371	C/T
seq-rs60	1	2115893	C/T
seq-rs61	1	2117932	T/C
seq-rs62	1	2138922	A/G
seq-rs63	1	2168465	G/A
seq-rs64	1	2228627	T/G
seq-rs68	1	2289674	G/A
seq-rs69	1	2310793	C/T
seq-rs70	1	2328509	G/A
seq-rs71	1	2333407	T/C
seq-rs75	1	2391599	A/C
seq-rs76	1	2405767	G/A
seq-rs78	1	2477388	C/T
seq-rs80	1	2561330	G/A
seq-rs81	1	2580387	T/C
seq-rs83	1	2588456	A/G
seq-rs84	1	2615882	G/A
seq-rs85	1	2616669	C/T
seq-rs86	1	2636798	G/A
seq-rs88	1	2680040	A/G
seq-rs90	1	2835575	G/A
seq-rs93	1	2848047	C/T
seq-rs94	1	2864232	C/T
seq-rs95	1	2868138	A/G
seq-rs96	1	2871114	T/G
seq-rs99	1	2978790	T/C
seq-rs102	1	3328456	A/G
seq-rs106	1	3360236	A/G
seq-rs111	1	3446276	C/T
seq-rs114	1	3470521	A/G
seq-rs116	1	3502592	T/C
seq-rs117	1	3520528	G/T
seq-rs118	1	3525867	A/G
seq-rs119	1	3527049	T/C
seq-rs122	1	3567701	T/G
seq-rs124	1	3639865	G/A
seq-rs125	1	3712437	A/G
seq-rs126	1	3815553	G/A
seq-rs128	1	4125267	T/G
seq-rs130	1	4149316	T/C
seq-rs131	1	4306004	T/C
seq-rs132	1	4319886	A/C
seq-rs133	1	4332310	C/T
seq-rs135	1	4535508	T/C
seq-rs136	1	4570977	C/T
seq-rs137	1	4573975	A/G
seq-rs139	1	4668182	G/A
seq-rs141	1	4703732	T/C
seq-rs142	1	4713276	A/G
seq-rs143	1	4730000	C/T
seq-rs144	1	4742028	G/A
seq-rs148	1	4873233	C/A
seq-rs150	1	4882860	G/A
seq-rs151	1	4888074	T/C
seq-rs152	1	4914108	G/T
seq-rs153	1	4918182	C/T
seq-rs154	1	4942372	G/A
seq-rs155	1	4993920	C/T
seq-rs156	1	5006317	G/A
seq-rs159	1	5446084	C/A
seq-rs160	1	5520049	C/T
seq-rs162	1	5607872	C/T
seq-rs163	1	5651422	G/A
seq-rs165	1	5682661	G/A
seq-rs166	1	5693703	A/C
seq-rs167	1	5702332	T/C
seq-rs168	1	5703658	A/C
seq-rs169	1	5712340	A/G
seq-rs171	1	5748268	C/T
seq-rs172	1	5759280	A/G
seq-rs173	1	5774993	C/T
seq-rs174	1	5823894	A/C
seq-rs176	1	6038693	C/T
seq-rs179	1	6213931	T/G
seq-rs180	1	6410668	C/T
seq-rs181	1	6500796	C/T
seq-rs182	1	6532750	C/T
seq-rs183	1	6636277	C/A
seq-rs184	1	6667359	A/G
seq-rs186	1	6701678	C/T
seq-rs192	1	7086371	C/A
seq-rs193	1	7120529	T/C
seq-rs195	1	7135389	A/C
seq-rs196	1	7562903	A/G
seq-rs199	1	8759554	A/G
seq-rs201	1	9022120	G/A
seq-rs202	1	9062514	C/A
seq-rs203	1	9081739	A/G
seq-rs206	1	9221868	C/T
seq-rs207	1	9259055	G/A
seq-rs208	1	9267419	C/T
seq-rs211	1	9321783	C/A
seq-rs212	1	9330999	C/A
seq-rs213	1	9379767	C/A
seq-rs215	1	9524073	G/A
seq-rs217	1	9556762	G/T
seq-rs219	1	10148561	G/A
seq-rs221	1	10402929	A/G
seq-rs222	1	10449934	T/G
seq-rs224	1	10869923	C/T
seq-rs226	1	10888828	A/G
seq-rs227	1	11019393	A/G
seq-rs230	1	11157463	G/T
seq-rs231	1	11259332	T/C
seq-rs232	1	11500025	G/A
seq-rs233	1	11501124	A/C
seq-rs234	1	11504764	T/C
seq-rs235	1	11508523	C/T
seq-rs237	1	11662442	G/A
seq-rs239	1	11803914	A/C
seq-rs240	1	11841907	C/T
seq-rs242	1	12420294	G/T
seq-rs243	1	12500545	G/T
seq-rs244	1	12913235	C/T
seq-rs245	1	13040462	C/T
seq-rs246	1	13379710	A/G
seq-rs247	1	13392951	C/T
seq-rs248	1	13449895	A/G
seq-rs249	1	13461829	C/A
seq-rs250	1	13517262	C/T
seq-rs251	1	13651745	A/G
seq-rs252	1	13657922	A/G
seq-rs253	1	13680388	T/C
seq-rs254	1	13937764	C/T
seq-rs255	1	13951800	A/G
seq-rs256	1	13958209	C/A
seq-rs257	1	13958822	T/G
seq-rs258	1	14084365	T/C
seq-rs259	1	14131561	G/T
seq-rs260	1	14191255	A/G
seq-rs262	1	14259963	C/T
seq-rs263	1	14292578	C/T
seq-rs264	1	14375156	T/C
seq-rs265	1	14419772	C/A
seq-rs266	1	14443474	G/T
seq-rs267	1	14444894	A/G
seq-rs268	1	14453835	C/T
seq-rs269	1	14480264	A/G
seq-rs270	1	14482387	G/A
seq-rs271	1	14496922	A/G
seq-rs272	1	14518389	C/T
seq-rs273	1	14523312	G/A
seq-rs274	1	14533917	C/T
seq-rs275	1	14557140	T/G
seq-rs276	1	14655251	G/A
seq-rs278	1	14761637	G/A
seq-rs280	1	14770423	G/A
seq-rs281	1	14772336	A/G
seq-rs282	1	14890467	T/C
seq-rs283	1	14895305	G/A
seq-rs284	1	14900789	G/A
seq-rs285	1	14903088	T/C
seq-rs288	1	14971631	C/T
seq-rs289	1	15424634	C/T
seq-rs290	1	15425925	C/T
seq-rs291	1	15525703	T/C
seq-rs292	1	15742743	G/A
seq-rs294	1	16037811	T/C
seq-rs297	1	16589431	G/A
seq-rs298	1	16614890	C/T
seq-rs299	1	16625332	C/T
seq-rs300	1	16709745	A/G
seq-rs301	1	16736235	A/G
seq-rs302	1	16748628	T/C
seq-rs303	1	16819798	C/T
seq-rs304	1	16893616	A/G
seq-rs305	1	16894587	G/A
seq-rs306	1	16911290	G/A
seq-rs308	1	18925053	A/G
seq-rs310	1	18963538	T/C
seq-rs311	1	19053892	C/T
seq-rs312	1	19059302	G/A
seq-rs313	1	19109232	T/G
seq-rs314	1	19167991	A/G
seq-rs315	1	19274624	C/A
seq-rs316	1	19380865	T/C
seq-rs317	1	19384406	A/G
seq-rs318	1	19421526	A/C
seq-rs319	1	19545352	C/T
seq-rs320	1	19567632	C/T
seq-rs321	1	19601460	T/C
seq-rs322	1	19625692	C/T
seq-rs323	1	19710914	G/T
seq-rs324	1	19760888	C/T
seq-rs325	1	19837264	T/C
seq-rs326	1	19837995	A/G
seq-rs327	1	19839718	T/G
seq-rs329	1	19864786	T/C
seq-rs330	1	19981615	C/A
seq-rs331	1	19993234	G/A
seq-rs332	1	20053503	G/A
seq-rs334	1	20327235	C/T
seq-rs335	1	20330643	C/T
seq-rs338	1	20461114	C/T
seq-rs339	1	20525634	A/G
seq-rs340	1	20599985	C/A
seq-rs341	1	20627066	G/A
seq-rs342	1	20802458	G/T
seq-rs343	1	20862136	T/C
seq-rs344	1	20914036	T/C
seq-rs345	1	20937929	C/T
seq-rs346	1	20962838	C/T
seq-rs347	1	20971423	C/T
seq-rs348	1	20973001	G/A
seq-rs349	1	20975940	T/C
seq-rs350	1	20984308	C/T
seq-rs351	1	20991611	C/T
seq-rs352	1	21019882	C/T
seq-rs353	1	21024641	C/A
seq-rs354	1	21055360	T/C
seq-rs355	1	21058900	C/T
seq-rs357	1	21174481	G/T
seq-rs359	1	21646875	T/C
seq-rs360	1	21749038	A/C
seq-rs362	1	22293042	C/T
seq-rs363	1	22695105	T/C
seq-rs367	1	23290015	A/G
seq-rs368	1	23490196	G/A
seq-rs369	1	23566319	G/A
seq-rs370	1	23596943	C/T
seq-rs371	1	23678590	T/G
seq-rs372	1	23958889	T/G
seq-rs373	1	24035268	G/A
seq-rs374	1	24108947	G/A
seq-rs375	1	24111940	A/G
seq-rs376	1	24183962	A/G
seq-rs377	1	24210910	C/T
seq-rs378	1	24236080	A/G
seq-rs379	1	24245993	G/T
seq-rs380	1	24256676	T/C
seq-rs382	1	24426570	T/C
seq-rs383	1	24436343	T/C
seq-rs385	1	24467669	A/C
seq-rs387	1	24544002	G/A
seq-rs388	1	24558802	C/T
seq-rs389	1	24591296	A/G
seq-rs390	1	24593767	A/G
seq-rs391	1	24627893	A/G
seq-rs392	1	24735297	G/A
seq-rs393	1	24827788	G/A
seq-rs394	1	24831798	T/C
seq-rs395	1	24842493	A/G
seq-rs396	1	24852759	T/C
seq-rs397	1	24887699	G/T
seq-rs398	1	24905950	T/C
seq-rs399	1	24941227	T/C
seq-rs400	1	24974971	C/T
seq-rs403	1	25041571	A/G
seq-rs404	1	25049998	A/C
seq-rs406	1	25062956	A/G
seq-rs408	1	25073977	A/G
seq-rs411	1	25265281	T/C
seq-rs412	1	25281377	G/A
seq-rs417	1	25389008	C/T
seq-rs418	1	25389575	G/A
seq-rs421	1	25472583	T/C
seq-rs425	1	25577917	T/C
seq-rs426	1	25622287	C/T
seq-rs428	1	25680874	C/T
seq-rs429	1	25736892	A/G
seq-rs430	1	25744552	G/A
seq-rs431	1	25766680	T/C
seq-rs432	1	25773923	A/G
seq-rs434	1	25826365	A/G
seq-rs436	1	26038736	G/A
seq-rs437	1	26059632	T/C
seq-rs438	1	26061392	T/C
seq-rs443	1	26501193	A/C
seq-rs444	1	26518483	A/G
seq-rs447	1	26623256	T/G
seq-rs448	1	26657173	G/T
seq-rs449	1	26689660	A/C
seq-rs450	1	26703882	C/T
seq-rs452	1	26812709	G/A
seq-rs453	1	26814633	T/C
seq-rs454	1	26836532	G/A
seq-rs458	1	27108960	C/T
gwseq-rs13	1	27408254	A/G
seq-rs461	1	28179362	G/A
seq-rs463	1	28802142	T/G
seq-rs464	1	28811296	T/C
seq-rs465	1	29004483	A/G
seq-rs470	1	29448720	T/C
seq-rs471	1	29617447	C/A
seq-rs472	1	29663553	A/G
seq-rs473	1	29788274	A/G
seq-rs475	1	30007424	A/G
seq-rs476	1	30023774	G/T
seq-rs478	1	30217497	C/T
seq-rs479	1	30318105	T/C
seq-rs480	1	30323072	C/T
seq-rs481	1	30681551	C/T
seq-rs482	1	30716369	A/G
seq-rs484	1	31037480	C/T
seq-rs485	1	31769959	T/G
seq-rs488	1	32386525	G/A
seq-rs489	1	32542551	G/T
seq-rs490	1	32660193	G/A
seq-rs491	1	32675788	C/A
seq-rs492	1	32689671	G/A
seq-rs493	1	32690882	G/A
seq-rs494	1	32893083	A/G
seq-rs495	1	32957977	A/G
seq-rs497	1	33167835	T/C
seq-rs498	1	33366474	G/A
seq-rs500	1	33502422	A/G
seq-rs501	1	33543085	T/G
seq-rs502	1	33565345	A/C
seq-rs503	1	33613467	A/G
seq-rs505	1	33776569	G/A
seq-rs506	1	33797337	T/C
seq-rs507	1	33828175	G/A
seq-rs509	1	33844769	A/G
seq-rs510	1	33849317	T/C
seq-rs511	1	33894729	A/G
seq-rs512	1	33999270	A/G
seq-rs513	1	34005359	C/T
seq-rs516	1	34092773	A/C
seq-rs518	1	34152712	C/T
seq-rs522	1	34449463	C/A
seq-rs523	1	34507771	C/T
seq-rs526	1	34766398	G/A
seq-rs530	1	35345798	T/C
seq-rs531	1	35528186	C/A
seq-rs532	1	35540391	T/C
seq-rs534	1	35654606	G/T
seq-rs535	1	35686039	T/G
seq-rs536	1	35707821	G/A
seq-rs537	1	35822090	G/T
seq-rs539	1	35924132	T/G
seq-rs540	1	35927238	G/A
seq-rs541	1	35989497	G/T
seq-rs542	1	36010204	G/A
seq-rs543	1	36138624	A/G
seq-rs545	1	36170390	T/C
seq-rs546	1	36244421	T/G
seq-rs548	1	36280095	T/C
seq-rs553	1	36517769	C/T
seq-rs554	1	36564325	G/A
seq-rs568	1	37233986	T/C
seq-rs572	1	37297068	A/G
seq-rs574	1	37416042	C/T
seq-rs575	1	37589575	C/T
seq-rs576	1	37645391	G/A
seq-rs577	1	37721731	C/A
seq-rs578	1	38490612	T/C
seq-rs579	1	38625818	T/C
seq-rs580	1	38762678	G/T
seq-rs582	1	38869016	G/A
seq-rs583	1	39044291	C/A
seq-rs584	1	39357861	C/T
seq-rs586	1	39472544	C/T
seq-rs587	1	39500382	G/A
seq-rs588	1	39610680	G/A
seq-rs590	1	39689544	G/A
seq-rs591	1	39712357	G/T
seq-rs592	1	39763003	G/T
seq-rs594	1	39817302	A/G
seq-rs595	1	39946263	T/G
seq-rs596	1	40088292	G/A
seq-rs597	1	40388427	C/T
seq-rs598	1	40391557	A/G
seq-rs600	1	40736278	A/C
seq-rs603	1	40929043	T/C
seq-rs604	1	40932245	G/T
seq-rs605	1	41039904	A/G
seq-rs606	1	41048574	C/T
seq-rs607	1	41059892	T/C
seq-rs608	1	41072684	T/C
seq-rs609	1	41143657	G/A
seq-rs610	1	41149502	C/T
seq-rs612	1	41212924	A/G
seq-rs613	1	41227434	G/A
seq-rs614	1	41284547	T/C
seq-rs615	1	41290116	A/G
seq-rs617	1	41455464	T/C
seq-rs618	1	41531012	A/C
seq-rs619	1	41777550	A/G
seq-rs620	1	41873056	A/G
seq-rs622	1	41957298	A/G
seq-rs623	1	41972960	T/C
seq-rs626	1	42261911	C/T
seq-rs629	1	42407417	G/A
seq-rs631	1	42646085	T/C
seq-rs632	1	42809326	T/C
seq-rs633	1	42819914	A/G
seq-rs634	1	42933594	C/T
seq-rs638	1	43124127	G/A
seq-rs640	1	43180267	C/T
seq-rs642	1	43371217	A/G
seq-rs643	1	43372070	A/G
seq-rs644	1	43395267	C/A
seq-rs645	1	43407653	C/T
seq-rs646	1	43496813	T/C
seq-rs647	1	43504932	T/C
seq-rs648	1	43534135	A/G
seq-rs649	1	43539725	G/T
seq-rs650	1	43575410	C/T
seq-rs652	1	43615590	G/A
seq-rs654	1	43625778	T/C
seq-rs655	1	43637548	T/C
seq-rs656	1	43662837	G/T
seq-rs658	1	43680213	A/G
seq-rs659	1	43688314	G/A
seq-rs661	1	43696522	C/T
seq-rs663	1	43722521	G/A
seq-rs664	1	43724507	G/A
seq-rs665	1	43738845	T/C
seq-rs666	1	43799399	A/G
seq-rs667	1	43817886	T/C
seq-rs668	1	43835200	G/T
seq-rs669	1	43845494	C/T
seq-rs671	1	43900289	T/C
seq-rs673	1	43922995	C/T
seq-rs674	1	43947953	T/G
seq-rs675	1	43948868	C/T
seq-rs676	1	43966231	C/T
seq-rs677	1	44001936	G/A
seq-rs678	1	44020522	T/C
seq-rs680	1	44043000	C/A
seq-rs683	1	44095072	A/G
seq-rs685	1	44270625	A/C
seq-rs687	1	44422226	G/A
seq-rs688	1	44437108	C/T
seq-rs690	1	44521798	T/C
seq-rs691	1	44540495	G/A
seq-rs694	1	44954817	T/C
seq-rs695	1	44955504	G/A
seq-rs696	1	44989777	A/C
seq-rs699	1	45000575	A/G
seq-rs700	1	45005997	C/T
seq-rs701	1	45047158	C/T
seq-rs702	2	11965	G/A
seq-rs703	2	37714	C/T
seq-rs707	2	384743	A/G
seq-rs708	2	409196	A/C
seq-rs710	2	570430	A/G
seq-rs711	2	582121	G/A
seq-rs712	2	588910	C/T
seq-rs713	2	630212	A/C
seq-rs714	2	641300	G/T
seq-rs715	2	653478	T/G
seq-rs716	2	829385	T/C
seq-rs717	2	864750	A/C
seq-rs718	2	997534	T/C
seq-rs719	2	1011086	C/T
seq-rs720	2	1013272	C/T
seq-rs721	2	1016304	A/G
seq-rs722	2	1047384	G/A
seq-rs723	2	1052426	A/G
seq-rs725	2	1259112	G/T
seq-rs726	2	1307647	G/A
seq-rs727	2	1318842	C/A
seq-rs729	2	1345595	T/C
seq-rs730	2	1378219	C/A
seq-rs731	2	1447829	A/G
seq-rs732	2	1448978	C/T
seq-rs733	2	1450154	A/G
seq-rs735	2	1467583	A/G
seq-rs736	2	1469044	T/C
seq-rs737	2	1544190	C/T
seq-rs738	2	1573189	T/C
seq-rs739	2	1643242	G/A
seq-rs740	2	1735086	A/C
seq-rs741	2	1739248	T/C
seq-rs742	2	1828022	A/G
seq-rs744	2	2019516	G/A
seq-rs745	2	2032016	T/C
seq-rs746	2	2067155	G/A
seq-rs747	2	2072176	G/A
seq-rs748	2	2079854	A/C
seq-rs750	2	2139510	C/T
seq-rs751	2	2149980	A/C
seq-rs752	2	2178008	C/T
seq-rs755	2	2358042	C/T
seq-rs756	2	2498072	C/T
seq-rs757	2	2564919	G/A
seq-rs758	2	2568780	G/A
seq-rs760	2	2608233	C/T
seq-rs761	2	2623254	G/A
seq-rs762	2	2645417	G/A
seq-rs763	2	2679473	T/C
seq-rs764	2	2724947	C/T
seq-rs766	2	2766998	C/T
seq-rs768	2	2878568	A/G
seq-rs769	2	2881029	G/A
seq-rs776	2	3477200	A/C
seq-rs778	2	3568571	G/A
seq-rs779	2	3657514	A/G
seq-rs780	2	3697393	G/A
seq-rs781	2	3827427	G/A
seq-rs783	2	3848165	T/C
seq-rs784	2	3853870	C/T
seq-rs786	2	3949948	C/A
seq-rs788	2	4000033	G/T
seq-rs789	2	4064332	A/G
seq-rs790	2	4072133	G/A
seq-rs791	2	4079624	T/G
seq-rs793	2	4138889	G/T
seq-rs794	2	4139605	C/A
seq-rs795	2	4209710	T/C
seq-rs796	2	4424421	T/C
seq-rs797	2	4444418	A/G
seq-rs798	2	4458322	G/A
seq-rs799	2	4463729	A/G
seq-rs802	2	4691701	A/G
seq-rs803	2	4767761	A/G
seq-rs804	2	4784552	C/T
seq-rs805	2	4797219	G/A
seq-rs806	2	4852752	T/G
seq-rs809	2	5070308	C/A
seq-rs811	2	5491168	T/G
seq-rs812	2	5598410	T/G
seq-rs813	2	5599188	A/G
seq-rs814	2	5608756	G/A
seq-rs818	2	6029109	G/A
seq-rs819	2	6061776	C/T
seq-rs820	2	6084433	C/T
seq-rs823	2	6142810	A/G
seq-rs824	2	6147857	A/C
seq-rs825	2	6177495	A/G
seq-rs827	2	6270524	C/A
seq-rs828	2	6340533	T/C
seq-rs829	2	6618847	A/G
seq-rs830	2	6735956	A/G
seq-rs832	2	7073610	T/C
seq-rs833	2	7161407	T/G
seq-rs834	2	7368445	C/T
seq-rs835	2	7405951	G/A
seq-rs836	2	7501904	A/G
seq-rs837	2	7533649	T/C
seq-rs839	2	7574663	A/C
seq-rs840	2	7619741	C/T
seq-rs843	2	7648331	A/G
seq-rs844	2	8161009	A/C
seq-rs845	2	8190919	A/C
seq-rs846	2	8280465	G/T
seq-rs847	2	8287437	C/T
seq-rs850	2	8307337	A/C
seq-rs852	2	8311304	A/G
seq-rs853	2	8354775	G/T
seq-rs854	2	8370181	G/T
seq-rs855	2	8390966	A/G
seq-rs856	2	8409504	G/A
seq-rs857	2	8452742	G/A
seq-rs858	2	8479429	T/C
seq-rs859	2	8506277	T/C
seq-rs860	2	8527296	A/G
seq-rs861	2	8528110	C/T
seq-rs862	2	8529712	A/G
seq-rs863	2	8549970	A/G
seq-rs864	2	8551185	C/T
seq-rs866	2	8573804	G/T
seq-rs868	2	8623603	G/A
seq-rs869	2	8630107	C/T
seq-rs871	2	8756916	C/T
seq-rs874	2	8831029	G/A
seq-rs876	2	8842692	A/G
seq-rs877	2	8843335	G/T
seq-rs878	2	8899059	A/G
seq-rs879	2	8908130	A/G
seq-rs880	2	8971501	G/A
seq-rs883	2	9488949	C/T
seq-rs884	2	9955887	G/A
seq-rs885	2	9982426	A/C
seq-rs886	2	10048699	C/T
seq-rs887	2	10062804	T/C
seq-rs889	2	10147300	T/C
seq-rs890	2	10183348	T/C
seq-rs892	2	10660620	G/A
seq-rs893	2	10674919	T/C
seq-rs894	2	10729252	A/G
seq-rs895	2	10755049	G/T
seq-rs897	2	10807544	C/T
seq-rs898	2	10839640	T/C
seq-rs899	2	11020959	C/T
seq-rs900	2	11041918	G/A
seq-rs901	2	11071179	A/G
seq-rs902	2	11185841	A/C
seq-rs903	2	11188886	T/C
seq-rs905	2	11226009	T/C
seq-rs908	2	11676849	G/A
seq-rs910	2	12241073	G/A
seq-rs911	2	12398209	C/T
seq-rs912	2	12547380	A/G
seq-rs913	2	12617658	T/C
seq-rs914	2	12628622	A/C
seq-rs915	2	12795174	G/A
seq-rs917	2	13186393	C/T
seq-rs918	2	14545635	G/A
seq-rs919	2	15506741	T/G
seq-rs920	2	15881134	G/A
seq-rs921	2	16311611	C/T
seq-rs922	2	16455839	C/A
seq-rs923	2	16872699	A/G
seq-rs924	2	16883738	G/T
seq-rs926	2	17829167	C/A
seq-rs927	2	17980172	C/T
seq-rs928	2	18086904	G/A
seq-rs930	2	18128116	T/C
seq-rs931	2	18211457	G/A
seq-rs932	2	18218424	G/A
seq-rs933	2	18313743	A/G
seq-rs934	2	18586921	C/T
seq-rs936	2	18739853	G/T
seq-rs937	2	18810552	T/C
seq-rs938	2	18889954	T/C
seq-rs939	2	19075806	C/A
seq-rs940	2	19177271	C/A
seq-rs941	2	19192833	C/T
seq-rs944	2	19403446	T/C
seq-rs945	2	19549237	G/T
seq-rs946	2	19686384	A/G
seq-rs949	2	19713943	G/A
seq-rs950	2	19782966	C/T
seq-rs953	2	20086711	C/A
seq-rs954	2	20167716	T/G
seq-rs955	2	20263870	A/C
seq-rs958	2	20270993	G/A
seq-rs959	2	20347252	G/A
seq-rs960	2	20353667	G/A
seq-rs962	2	20421173	C/T
seq-rs963	2	20495153	G/T
seq-rs967	2	20759062	C/T
seq-rs968	2	20761810	A/C
seq-rs969	2	20773175	A/G
seq-rs971	2	20867794	C/T
seq-rs973	2	21053547	A/G
seq-rs975	2	21079013	C/T
seq-rs976	2	21081444	T/G
seq-rs977	2	21084900	G/A
seq-rs978	2	21111661	C/T
seq-rs979	2	21156532	A/G
seq-rs981	2	21180414	C/T
seq-rs982	2	21201464	G/T
seq-rs983	2	21216410	A/C
seq-rs984	2	21228909	A/G
seq-rs985	2	21243945	G/A
seq-rs986	2	21249145	G/T
seq-rs987	2	21251203	T/G
seq-rs989	2	21253709	T/C
seq-rs990	2	21274315	A/C
seq-rs991	2	21516351	T/C
seq-rs992	2	21526836	G/A
seq-rs993	2	21622258	T/C
seq-rs996	2	21757457	G/T
seq-rs997	2	21822322	C/T
seq-rs998	2	21832345	G/A
seq-rs1000	2	21983557	T/C
seq-rs1001	2	22271094	A/C
seq-rs1006	2	22809647	A/G
seq-rs1007	2	22896599	C/A
seq-rs1009	2	22953976	C/A
seq-rs1010	2	22968311	T/C
seq-rs1011	2	22974408	T/C
seq-rs1013	2	23007184	C/T
seq-rs1015	2	23130799	C/T
seq-rs1016	2	23143988	A/G
seq-rs1017	2	23223142	A/G
seq-rs1020	2	23916394	G/A
seq-rs1021	2	23920361	C/T
seq-rs1022	2	23989876	A/G
seq-rs1023	2	24001952	C/T
seq-rs1024	2	24032774	C/T
seq-rs1025	2	24041024	C/T
seq-rs1026	2	24070059	T/C
seq-rs1027	2	24124797	G/A
seq-rs1028	2	24410659	G/A
seq-rs1029	2	24420437	T/C
seq-rs1030	2	24431384	A/G
seq-rs1031	2	24437574	G/T
seq-rs1032	2	24447574	C/A
seq-rs1033	2	24499335	T/C
seq-rs1034	2	24501863	C/T
seq-rs1035	2	24512758	C/A
seq-rs1036	2	24541016	A/G
seq-rs1037	2	24550856	T/G
seq-rs1038	2	24554688	T/C
seq-rs1039	2	24560551	T/C
seq-rs1040	2	24566504	T/G
seq-rs1041	2	24572122	G/A
seq-rs1042	2	24586529	T/C
seq-rs1043	2	24588903	C/T
seq-rs1045	2	24604978	C/T
seq-rs1047	2	24671554	T/C
seq-rs1048	2	24674117	A/G
seq-rs1049	2	24705358	G/A
seq-rs1050	2	24711159	G/A
seq-rs1051	2	24744326	A/G
seq-rs1052	2	24753699	C/T
seq-rs1053	2	24754774	A/G
seq-rs1054	2	24758355	C/T
seq-rs1056	2	24880329	G/T
seq-rs1057	2	24906358	T/G
seq-rs1058	2	24908951	A/G
seq-rs1059	2	24909686	G/A
seq-rs1060	2	24911442	C/A
seq-rs1061	2	24938602	A/G
seq-rs1063	2	24958708	C/T
seq-rs1064	2	24977486	A/G
seq-rs1067	2	25005433	C/T
seq-rs1068	2	25009873	T/G
seq-rs1070	2	25039125	G/A
seq-rs1071	2	25043833	C/A
seq-rs1072	2	25073408	C/T
seq-rs1073	2	25081509	C/T
seq-rs1074	2	25083986	G/A
seq-rs1075	2	25086037	A/C
seq-rs1080	2	25330104	C/T
seq-rs1081	2	25334453	C/A
seq-rs1082	2	25336202	T/C
seq-rs1083	2	25346288	A/G
seq-rs1084	2	25350081	C/T
seq-rs1086	2	25374271	T/C
seq-rs1087	2	25383395	G/T
seq-rs1088	2	25384785	G/A
seq-rs1090	2	25389443	C/T
seq-rs1091	2	25392713	C/T
seq-rs1092	2	25393263	T/C
seq-rs1093	2	25397232	T/C
seq-rs1098	2	25439736	T/C
seq-rs1101	2	25488487	A/G
seq-rs1102	2	25514215	T/C
seq-rs1103	2	25521920	C/A
seq-rs1104	2	25526736	G/A
seq-rs1105	2	25527435	C/A
seq-rs1106	2	25529589	A/G
seq-rs1108	2	25539359	C/T
seq-rs1109	2	25555005	C/T
seq-rs1113	2	25575075	G/A
seq-rs1114	2	25588144	A/G
seq-rs1118	2	25600236	G/A
seq-rs1119	2	25606119	C/T
seq-rs1121	2	25630162	C/A
seq-rs1122	2	25637910	A/G
seq-rs1123	2	25638711	C/A
seq-rs1124	2	25639953	T/C
seq-rs1125	2	25642884	C/T
seq-rs1126	2	25643854	A/C
seq-rs1127	2	25704479	A/G
seq-rs1128	2	25710957	A/G
seq-rs1130	2	25712942	T/C
seq-rs1131	2	25717357	G/A
seq-rs1133	2	25759080	C/T
seq-rs1134	2	25769608	A/C
seq-rs1135	2	25786098	T/C
seq-rs1136	2	25786966	A/G
seq-rs1138	2	25789015	A/G
seq-rs1139	2	25812044	A/G
seq-rs1140	2	25823843	C/T
seq-rs1141	2	25831587	C/T
seq-rs1144	2	25860401	G/T
seq-rs1146	2	25897818	G/A
seq-rs1147	2	25933685	G/A
seq-rs1148	2	26047943	C/T
seq-rs1151	2	26085074	C/T
seq-rs1152	2	26119268	C/A
seq-rs1153	2	26127644	C/T
seq-rs1155	2	26169460	A/C
seq-rs1157	2	26206636	T/C
seq-rs1158	2	26278471	C/T
seq-rs1160	2	26300483	G/A
seq-rs1161	2	26324601	T/C
seq-rs1162	2	26335235	T/C
seq-rs1163	2	26353372	A/G
seq-rs1165	2	26380085	A/G
seq-rs1167	2	26397578	C/T
seq-rs1170	2	26422556	C/T
seq-rs1171	2	26470655	G/A
seq-rs1172	2	26474860	A/G
seq-rs1173	2	26540071	A/C
seq-rs1174	2	26547871	T/C
seq-rs1177	2	26585699	T/G
seq-rs1178	2	26630794	T/C
seq-rs1179	2	26635723	G/A
seq-rs1180	2	26642837	A/C
seq-rs1181	2	26651917	T/C
seq-rs1182	2	26743871	T/C
seq-rs1183	2	26761392	A/G
seq-rs1184	2	26897704	A/G
seq-rs1185	2	26902557	A/G
seq-rs1186	2	26972016	A/G
seq-rs1187	2	26989505	T/G
seq-rs1188	2	26995204	A/G
seq-rs1189	2	27000778	A/C
seq-rs1190	2	27066892	T/G
seq-rs1192	2	27118270	G/A
seq-rs1193	2	27189388	T/G
seq-rs1194	2	27228598	C/T
seq-rs1195	2	27232999	G/A
seq-rs1196	2	27253987	G/A
seq-rs1197	2	27269122	T/C
seq-rs1198	2	27279637	T/C
seq-rs1200	2	27330701	A/G
seq-rs1201	2	27340350	G/A
seq-rs1202	2	27351680	G/T
seq-rs1204	2	27538518	T/C
seq-rs1206	2	27942833	G/A
seq-rs1207	2	28191268	C/T
seq-rs1208	2	28435754	C/A
seq-rs1212	2	29664286	G/T
seq-rs1213	2	29757947	A/G
seq-rs1214	2	29775971	A/G
seq-rs1216	2	29823742	A/G
seq-rs1217	2	29828519	A/C
seq-rs1218	2	29886521	G/T
seq-rs1219	2	29981128	C/T
seq-rs1220	2	29991261	G/T
seq-rs1223	2	30118885	A/C
seq-rs1225	2	30143153	T/C
seq-rs1226	2	30149325	T/C
seq-rs1227	2	30163763	G/A
seq-rs1228	2	30182262	C/T
seq-rs1230	2	30209024	C/T
seq-rs1231	2	30214133	G/A
seq-rs1232	2	30217223	G/A
seq-rs1233	2	30227168	T/C
seq-rs1234	2	30231761	C/T
seq-rs1235	2	30240826	G/A
seq-rs1236	2	30256352	G/A
seq-rs1238	2	30274578	C/T
seq-rs1239	2	30292121	C/A
seq-rs1240	2	30311986	A/G
seq-rs1241	2	30351097	A/G
seq-rs1242	2	30361053	A/G
seq-rs1244	2	30389629	G/A
seq-rs1245	2	30455623	C/T
seq-rs1246	2	30458701	C/T
seq-rs1248	2	30474684	C/T
seq-rs1249	2	30485967	A/C
seq-rs1250	2	30496535	A/G
seq-rs1251	2	30514506	T/C
seq-rs1252	2	30542188	A/C
seq-rs1258	2	31205054	A/C
seq-rs1260	2	31511201	G/A
seq-rs1261	2	31518759	A/C
seq-rs1262	2	31613100	C/T
seq-rs1263	2	31834889	G/T
seq-rs1265	2	31900099	C/A
seq-rs1266	2	31931082	C/T
seq-rs1269	2	32063948	C/T
seq-rs1270	2	32066251	C/T
seq-rs1271	2	32154803	G/A
seq-rs1273	2	32649589	G/A
seq-rs1277	2	33249150	A/G
seq-rs1280	2	33284940	A/G
seq-rs1281	2	33353270	T/G
seq-rs1283	2	33814514	C/T
seq-rs1284	2	33947856	G/T
seq-rs1285	2	33972315	C/T
seq-rs1286	2	34000024	C/A
seq-rs1288	2	34274823	C/T
seq-rs1289	2	34462437	C/T
seq-rs1290	2	34463026	A/G
seq-rs1293	2	34633830	T/C
seq-rs1294	2	34636262	G/A
seq-rs1295	2	34644982	C/T
seq-rs1296	2	34646531	G/A
seq-rs1297	2	34650584	T/G
seq-rs1298	2	34651707	C/A
seq-rs1299	2	34659842	G/T
seq-rs1300	2	34675915	C/T
seq-rs1301	2	34714668	A/G
seq-rs1302	2	34726635	A/G
seq-rs1303	2	34743079	T/C
seq-rs1305	2	34907957	T/C
seq-rs1306	2	34924211	T/C
seq-rs1307	2	34937228	A/G
seq-rs1308	2	35094328	T/C
seq-rs1309	2	35105074	G/A
seq-rs1311	2	35152232	G/A
seq-rs1315	2	35291333	T/C
seq-rs1316	2	35296285	T/C
seq-rs1317	2	35322028	C/T
seq-rs1319	2	35326476	C/A
seq-rs1331	2	35687660	G/A
seq-rs1333	2	35737416	G/A
seq-rs1334	2	35750118	G/A
seq-rs1335	2	35806077	A/G
seq-rs1336	2	35841920	T/C
seq-rs1337	2	35862223	C/T
seq-rs1340	2	35884263	C/A
seq-rs1341	2	35895056	T/C
seq-rs1342	2	35900872	G/A
seq-rs1344	2	35930374	G/A
seq-rs1346	2	35960793	G/A
seq-rs1347	2	35970733	A/C
seq-rs1349	2	35979898	T/G
seq-rs1350	2	36031818	T/C
seq-rs1351	2	36036897	G/A
seq-rs1352	2	36053432	A/G
seq-rs1354	2	36067551	G/A
seq-rs1355	2	36073825	C/A
seq-rs1357	2	36090984	G/T
seq-rs1358	2	36124242	T/C
seq-rs1359	2	36126931	T/G
seq-rs1360	2	36133103	A/G
seq-rs1361	2	36173166	T/G
seq-rs1362	2	36177391	T/G
seq-rs1363	2	36195617	A/C
seq-rs1364	2	36198945	C/T
seq-rs1365	2	36220285	C/T
seq-rs1368	2	36467929	A/G
seq-rs1369	2	36522008	G/T
seq-rs1370	2	36529723	C/A
seq-rs1371	2	36555804	G/A
seq-rs1372	2	36583115	A/G
seq-rs1373	2	36634658	G/A
seq-rs1375	2	36714663	A/G
seq-rs1377	3	244209	A/C
seq-rs1378	3	273948	A/G
seq-rs1379	3	343666	T/C
seq-rs1382	3	1459963	T/G
seq-rs1386	3	1625693	A/G
seq-rs1387	3	1650979	A/G
seq-rs1388	3	1663085	A/C
seq-rs1389	3	1739757	A/G
seq-rs1390	3	1780964	T/G
seq-rs1391	3	1816080	C/T
seq-rs1392	3	1827722	A/G
seq-rs1393	3	1829849	A/C
seq-rs1394	3	1845895	A/G
seq-rs1395	3	1854850	T/C
seq-rs1397	3	1860362	T/G
seq-rs1398	3	1902033	C/T
seq-rs1399	3	1984164	A/C
seq-rs1401	3	2005858	A/G
seq-rs1402	3	2045916	A/C
seq-rs1403	3	2082323	T/G
seq-rs1404	3	2099896	G/A
seq-rs1405	3	2129194	C/T
seq-rs1406	3	2143167	A/C
seq-rs1407	3	2178002	T/C
seq-rs1409	3	2211626	A/G
seq-rs1410	3	2280045	A/C
seq-rs1411	3	2307857	C/T
seq-rs1412	3	2318888	A/C
seq-rs1413	3	2344446	G/A
seq-rs1414	3	2378171	A/G
seq-rs1415	3	2379587	T/C
seq-rs1416	3	2707205	C/A
seq-rs1417	3	3297858	G/A
seq-rs1418	3	3313836	T/C
seq-rs1419	3	3326323	A/G
seq-rs1420	3	3364768	C/T
seq-rs1421	3	3400021	C/T
seq-rs1423	3	3465307	C/T
seq-rs1424	3	3472689	C/T
seq-rs1426	3	3544406	C/T
seq-rs1432	3	3735677	C/T
seq-rs1433	3	3736790	A/C
seq-rs1434	3	3762355	G/A
seq-rs1437	3	4306691	G/A
seq-rs1438	3	4340485	C/A
seq-rs1439	3	4390933	T/C
seq-rs1440	3	4502421	C/A
seq-rs1441	3	4730099	G/A
seq-rs1442	3	4805985	A/G
seq-rs1443	3	4928828	C/T
seq-rs1444	3	5104137	C/T
seq-rs1445	3	5178318	G/A
seq-rs1446	3	5353834	C/T
seq-rs1447	3	5576066	A/G
seq-rs1450	3	5810277	G/A
seq-rs1451	3	5823184	A/G
seq-rs1453	3	5867047	G/A
seq-rs1454	3	5882584	A/G
seq-rs1455	3	5926637	T/G
seq-rs1457	3	6074977	C/T
seq-rs1458	3	6104787	T/C
seq-rs1462	3	6306760	C/A
seq-rs1463	3	6333589	G/A
seq-rs1464	3	6410889	C/T
seq-rs1467	3	6754907	G/A
seq-rs1468	3	6927749	T/G
seq-rs1469	3	6951582	C/T
seq-rs1471	3	6965528	G/A
seq-rs1472	3	6982077	C/T
seq-rs1473	3	6985037	G/A
seq-rs1474	3	7000314	C/T
seq-rs1476	3	7134761	C/T
seq-rs1478	3	7180487	G/A
seq-rs1480	3	7249916	A/G
seq-rs1481	3	7266741	A/G
seq-rs1482	3	7276410	A/G
seq-rs1484	3	7481809	G/A
seq-rs1485	3	7500917	C/T
seq-rs1487	3	7629418	C/T
seq-rs1489	3	7698784	T/C
seq-rs1490	3	7717654	T/C
seq-rs1493	3	7802114	A/G
seq-rs1498	3	7901581	G/A
seq-rs1501	3	8038784	A/G
seq-rs1503	3	8110092	C/T
seq-rs1510	3	8244299	G/A
seq-rs1513	3	8406207	G/A
seq-rs1514	3	8422291	C/T
seq-rs1515	3	8545481	G/A
seq-rs1516	3	8560134	T/C
seq-rs1517	3	8560939	G/A
seq-rs1519	3	8728586	A/G
seq-rs1521	3	8762253	G/A
seq-rs1524	3	8867447	T/G
seq-rs1525	3	8921328	T/C
seq-rs1526	3	8924838	C/T
seq-rs1527	3	8962848	T/C
seq-rs1528	3	9066876	G/A
seq-rs1532	3	9354754	G/A
seq-rs1533	3	9381507	G/A
seq-rs1534	3	9500745	T/G
seq-rs1535	3	9624210	G/A
seq-rs1537	3	9955863	C/T
seq-rs1539	3	10088262	C/A
seq-rs1541	3	10198069	T/C
seq-rs1542	3	10203937	G/A
seq-rs1543	3	10208440	T/C
seq-rs1546	3	10290460	T/C
seq-rs1548	3	10363048	T/C
seq-rs1550	3	10484285	C/T
seq-rs1551	3	10508341	T/C
seq-rs1554	3	10624364	C/A
seq-rs1556	3	11004224	C/T
seq-rs1557	3	11017771	T/C
seq-rs1558	3	11028413	A/C
seq-rs1561	3	11595539	T/C
seq-rs1562	3	11902549	A/C
seq-rs1565	3	12616299	C/T
seq-rs1566	3	12674807	C/T
seq-rs1567	3	12750352	C/T
seq-rs1568	3	12972454	A/G
seq-rs1569	3	12973998	G/T
seq-rs1570	3	13000823	G/A
seq-rs1572	3	13246941	G/T
seq-rs1573	3	14199472	G/A
seq-rs1574	3	14203910	T/C
seq-rs1575	3	14260229	C/A
seq-rs1576	3	14264867	G/T
seq-rs1579	3	14505676	C/T
seq-rs1582	3	14767691	C/T
seq-rs1583	3	14839566	A/G
seq-rs1584	3	14896818	G/T
seq-rs1585	3	15010862	A/C
seq-rs1586	3	15026659	C/T
seq-rs1587	3	15037319	T/G
seq-rs1590	3	15308274	C/T
seq-rs1591	3	15335366	G/A
seq-rs1594	3	15485613	T/C
seq-rs1598	3	16081220	A/C
seq-rs1599	3	16245742	G/A
seq-rs1600	3	16265958	C/T
seq-rs1601	3	16767772	C/T
seq-rs1602	3	16776594	C/T
seq-rs1603	3	16814319	G/T
seq-rs1604	3	16831236	A/G
seq-rs1606	3	17394928	A/C
seq-rs1607	3	17431669	G/A
seq-rs1608	3	17433121	C/T
seq-rs1610	3	17445851	A/G
seq-rs1611	3	17508135	T/G
seq-rs1612	3	17532718	G/A
seq-rs1613	3	17558685	T/C
seq-rs1614	3	17576225	T/C
seq-rs1615	3	17655437	G/T
seq-rs1618	3	18392285	A/G
seq-rs1619	3	18438515	C/T
seq-rs1620	3	18500097	A/G
seq-rs1621	3	18526233	T/G
seq-rs1622	3	18570043	C/T
seq-rs1623	3	18578553	T/C
seq-rs1624	3	18611104	C/T
seq-rs1627	3	18663836	G/A
seq-rs1628	3	18671907	T/C
seq-rs1629	3	18674973	A/G
seq-rs1632	3	19026903	T/C
seq-rs1633	3	19047598	C/A
seq-rs1634	3	19281350	T/C
seq-rs1635	3	19319676	C/T
seq-rs1637	3	19515626	A/G
seq-rs1639	3	19571264	T/C
seq-rs1640	3	19777345	A/G
seq-rs1641	3	19890581	C/T
seq-rs1642	3	19930859	C/A
seq-rs1643	3	20096989	C/T
seq-rs1644	3	20791504	A/G
seq-rs1645	3	20793542	C/T
seq-rs1646	3	21001673	T/C
seq-rs1647	3	21002449	G/A
seq-rs1648	3	21065942	C/T
seq-rs1649	3	21175613	T/C
seq-rs1652	3	21414606	A/C
seq-rs1653	3	21486369	C/T
seq-rs1654	3	21548638	T/G
seq-rs1655	3	21573440	C/T
seq-rs1656	3	21633115	A/C
seq-rs1657	3	21677954	A/G
seq-rs1658	3	21711243	A/G
seq-rs1659	3	21770422	C/T
seq-rs1660	3	21791396	G/T
seq-rs1664	3	21883342	T/C
seq-rs1665	3	21951910	C/T
seq-rs1666	3	21972357	T/C
seq-rs1667	3	21975140	T/G
seq-rs1668	3	22053364	T/C
seq-rs1669	3	22114361	A/G
seq-rs1670	3	22143446	C/T
seq-rs1671	3	22153650	A/G
seq-rs1672	3	22302882	G/A
seq-rs1674	3	22314446	G/T
seq-rs1675	3	22489673	C/T
seq-rs1676	3	22514872	G/A
seq-rs1677	3	22516351	T/G
seq-rs1678	3	22519682	T/C
seq-rs1679	3	22712787	A/G
seq-rs1680	3	22771531	C/T
seq-rs1681	3	22775285	T/C
seq-rs1682	3	22805999	G/A
seq-rs1683	3	22868175	T/G
seq-rs1684	3	22873143	G/A
seq-rs1685	3	22885352	G/T
seq-rs1686	3	23014793	C/T
seq-rs1687	3	23051385	C/A
seq-rs1688	3	23052381	C/A
seq-rs1689	3	23088273	C/T
seq-rs1690	3	23089733	G/A
seq-rs1693	3	23177603	C/T
seq-rs1694	3	23239849	G/A
seq-rs1695	3	23265896	G/T
seq-rs1697	3	23341375	G/T
seq-rs1698	3	23343805	C/A
seq-rs1700	3	23396593	C/A
seq-rs1701	3	23433478	A/C
seq-rs1704	3	23501696	A/C
seq-rs1705	3	23510340	A/G
seq-rs1706	3	23544329	C/A
seq-rs1707	3	23557932	G/T
seq-rs1708	3	23558887	G/A
seq-rs1709	3	23578717	C/T
seq-rs1710	3	23654435	T/C
seq-rs1711	3	23760548	G/A
seq-rs1712	3	23800175	G/T
seq-rs1713	3	24101454	A/G
seq-rs1714	3	24115107	G/T
seq-rs1715	3	24161893	T/C
seq-rs1717	3	24323195	G/A
seq-rs1719	3	24402975	T/G
seq-rs1720	3	24495445	G/A
seq-rs1721	3	24611690	G/A
seq-rs1722	3	24632455	T/C
seq-rs1723	3	24749164	A/G
seq-rs1724	3	24931378	G/A
seq-rs1726	3	25211914	A/G
seq-rs1727	3	25320790	A/G
seq-rs1729	3	25379029	C/T
seq-rs1730	3	25392637	A/C
seq-rs1731	3	25465540	A/G
seq-rs1732	3	25467078	T/C
seq-rs1733	3	25479186	G/A
seq-rs1734	3	25495202	T/C
seq-rs1735	3	25515371	T/C
seq-rs1736	3	25640748	G/A
seq-rs1737	3	25711468	A/G
seq-rs1738	3	25889467	A/C
seq-rs1739	3	26055571	G/A
seq-rs1740	3	26059566	G/A
seq-rs1741	3	26094232	A/G
seq-rs1742	3	26104995	A/G
seq-rs1744	3	26282293	C/T
seq-rs1751	3	26643528	G/A
seq-rs1753	3	26836086	C/T
seq-rs1755	3	26978701	G/A
seq-rs1756	3	27004901	C/T
seq-rs1757	3	27084815	G/A
seq-rs1758	3	27099552	G/T
seq-rs1760	3	27281513	C/A
seq-rs1761	3	27511850	G/T
seq-rs1762	3	27546064	C/T
seq-rs1764	3	27604442	G/T
seq-rs1765	3	27605799	T/C
seq-rs1767	3	27891977	T/C
seq-rs1770	3	28279433	C/T
seq-rs1774	3	28499451	G/A
seq-rs1775	3	28545389	T/C
seq-rs1776	3	28765222	T/G
seq-rs1777	3	28767352	G/A
seq-rs1778	3	28810398	G/A
seq-rs1779	3	28811291	G/A
seq-rs1780	3	28867998	G/T
seq-rs1784	3	29001673	T/G
seq-rs1787	3	29167061	C/T
seq-rs1788	3	29228673	A/G
seq-rs1790	3	29329462	C/T
seq-rs1791	3	29464522	T/C
seq-rs1793	3	29738573	C/T
seq-rs1795	3	30037456	C/T
seq-rs1796	3	30225868	G/A
seq-rs1798	3	30530239	T/C
seq-rs1799	3	30601641	A/C
seq-rs1800	3	30664988	A/C
seq-rs1801	3	30702563	C/T
seq-rs1802	3	30783587	T/C
seq-rs1805	3	30884384	G/A
seq-rs1806	3	31142213	C/A
seq-rs1808	3	31216063	G/T
seq-rs1809	3	31437057	G/A
seq-rs1811	3	31473163	G/A
seq-rs1812	3	31523409	T/C
seq-rs1813	3	31644879	T/C
seq-rs1814	3	31679010	C/T
seq-rs1815	3	31682390	G/T
seq-rs1816	3	31773095	G/T
seq-rs1817	3	31803229	T/C
seq-rs1818	3	32107285	T/C
seq-rs1819	3	32510064	C/A
seq-rs1820	3	32871518	C/T
seq-rs1821	3	32914389	T/C
seq-rs1822	3	33475103	T/C
seq-rs1824	3	33647876	G/A
seq-rs1826	3	33901035	C/T
seq-rs1829	3	33981734	T/C
seq-rs1830	3	34011422	A/G
seq-rs1832	3	34049094	T/C
seq-rs1836	3	34442880	G/A
seq-rs1837	3	34469488	T/G
seq-rs1838	3	34488934	G/A
seq-rs1839	3	34494090	A/G
seq-rs1841	3	34507494	G/A
seq-rs1843	3	34545183	C/A
seq-rs1845	3	34579076	C/T
seq-rs1846	3	34582824	A/C
seq-rs1847	3	34629230	G/A
seq-rs1849	3	34860341	C/T
seq-rs1850	3	34882883	G/A
seq-rs1851	3	34896032	G/T
seq-rs1852	3	34927346	A/C
seq-rs1853	3	34933867	T/G
seq-rs1855	3	35047943	C/T
seq-rs1856	3	35122077	A/G
seq-rs1857	3	35126138	G/A
seq-rs1858	3	35153082	T/C
seq-rs1859	3	35231674	G/T
seq-rs1860	3	35233440	T/C
seq-rs1861	3	35604721	T/C
seq-rs1862	3	35611141	C/T
seq-rs1863	3	35722721	T/C
seq-rs1864	3	35760238	G/T
seq-rs1865	3	35766225	T/C
seq-rs1866	3	35768630	C/T
seq-rs1868	3	35808359	A/G
seq-rs1870	3	35944494	G/A
seq-rs1871	3	35992090	T/G
seq-rs1872	3	36034681	G/A
seq-rs1873	3	36166240	C/T
seq-rs1874	3	36237675	C/T
seq-rs1875	3	36238503	G/A
seq-rs1876	3	36239058	C/A
seq-rs1877	3	36248022	T/C
seq-rs1878	3	36249888	C/A
seq-rs1879	3	36291552	G/T
seq-rs1880	3	36297767	C/T
seq-rs1881	3	36306822	A/C
seq-rs1882	3	36358962	G/A
seq-rs1883	3	36372579	G/T
seq-rs1884	3	36398595	G/A
seq-rs1886	3	36414181	C/A
seq-rs1887	3	36426529	C/A
seq-rs1888	3	36434136	A/G
seq-rs1890	3	36446788	C/T
seq-rs1891	3	36496333	C/A
seq-rs1893	3	36506355	A/G
seq-rs1894	3	36509139	C/A
seq-rs1895	3	36523314	T/C
seq-rs1896	3	36541175	C/T
seq-rs1897	3	36600191	T/G
seq-rs1898	3	36630490	T/C
seq-rs1899	3	36657049	A/G
seq-rs1900	3	36749522	T/C
seq-rs1902	3	36795505	G/T
seq-rs1903	3	36806358	A/C
seq-rs1904	3	36950938	C/T
seq-rs1906	3	37135138	G/A
seq-rs1907	3	37194714	T/C
seq-rs1908	3	37232947	C/T
seq-rs1909	4	52150	C/T
seq-rs1912	4	207722	G/A
seq-rs1913	4	316344	T/C
seq-rs1915	4	327355	A/G
seq-rs1917	4	346552	G/A
seq-rs1918	4	361226	A/G
seq-rs1919	4	371764	C/T
seq-rs1921	4	497595	G/A
seq-rs1922	4	506360	C/A
seq-rs1923	4	551922	T/C
seq-rs1924	4	596019	G/A
seq-rs1928	4	900838	A/G
seq-rs1929	4	918060	A/G
seq-rs1930	4	974258	C/T
seq-rs1932	4	1002892	G/A
seq-rs1933	4	1004033	G/A
seq-rs1934	4	1005871	A/C
seq-rs1936	4	1067086	C/T
seq-rs1938	4	1105118	C/T
seq-rs1939	4	1107445	G/A
seq-rs1940	4	1124116	C/T
seq-rs1942	4	1136894	A/G
seq-rs1944	4	1142620	C/T
seq-rs1945	4	1215600	T/G
seq-rs1952	4	1846705	T/C
seq-rs1953	4	1847779	C/A
seq-rs1955	4	1891736	G/A
seq-rs1958	4	1977998	C/A
seq-rs1961	4	2050099	G/T
seq-rs1962	4	2230600	C/T
seq-rs1966	4	2414978	A/C
seq-rs1969	4	2494369	T/C
seq-rs1970	4	2796287	A/C
seq-rs1971	4	3549213	G/A
seq-rs1972	4	3554029	A/G
seq-rs1973	4	3571464	T/G
seq-rs1975	4	3664106	T/C
seq-rs1976	4	4293071	T/G
seq-rs1977	4	4315646	T/C
seq-rs1978	4	4412964	C/A
seq-rs1979	4	4445510	A/G
seq-rs1980	4	4446900	T/C
seq-rs1981	4	4513258	A/G
seq-rs1982	4	4595864	T/C
seq-rs1983	4	4628739	T/C
seq-rs1984	4	4645968	G/T
seq-rs1985	4	4659212	A/C
seq-rs1986	4	4689052	C/A
seq-rs1988	4	4765279	T/G
seq-rs1989	4	4766040	C/T
seq-rs1991	4	4770149	G/A
seq-rs1992	4	4802120	C/T
seq-rs1993	4	4889322	T/C
seq-rs1994	4	4933096	G/A
seq-rs1995	4	5040235	C/T
seq-rs1996	4	5119889	G/A
seq-rs1997	4	5150145	G/T
seq-rs1998	4	5158967	T/C
seq-rs1999	4	5159919	T/C
seq-rs2000	4	5169503	G/A
seq-rs2003	4	5203551	G/A
seq-rs2004	4	5235845	C/T
seq-rs2006	4	5307060	G/A
seq-rs2011	4	6034876	C/T
seq-rs2012	4	6224763	C/A
seq-rs2013	4	6247643	C/A
seq-rs2014	4	6248457	C/T
seq-rs2015	4	6265979	A/G
seq-rs2016	4	6501166	C/T
seq-rs2018	4	6550143	T/G
seq-rs2020	4	6949454	T/C
seq-rs2021	4	6958179	T/G
seq-rs2022	4	6996261	T/C
seq-rs2024	4	7458064	C/T
seq-rs2025	4	7466989	T/C
seq-rs2026	4	7925661	A/C
seq-rs2027	4	8143515	C/T
seq-rs2028	4	8549876	A/G
seq-rs2029	4	8579500	A/G
seq-rs2030	4	8691087	T/G
seq-rs2031	4	9000084	G/T
seq-rs2032	4	10001349	A/G
seq-rs2034	4	11391147	A/G
seq-rs2035	4	11578774	G/A
seq-rs2036	4	11832174	T/G
seq-rs2037	4	12262029	C/T
seq-rs2039	4	12688322	C/T
seq-rs2040	4	13019504	C/A
seq-rs2041	4	13036690	G/A
seq-rs2042	4	13049841	G/A
seq-rs2045	4	13151305	A/G
seq-rs2046	4	13217921	A/G
seq-rs2047	4	13232008	T/C
seq-rs2048	4	13259417	T/C
seq-rs2049	4	13330738	T/G
seq-rs2051	4	13390019	G/A
seq-rs2052	4	13390546	T/C
seq-rs2053	4	13400262	T/G
seq-rs2055	4	13451829	C/T
seq-rs2056	4	13478427	G/A
seq-rs2057	4	13490031	C/T
seq-rs2058	4	13516553	C/T
seq-rs2059	4	13729083	G/A
seq-rs2061	4	13848189	G/A
seq-rs2062	4	13858343	G/A
seq-rs2063	4	13916759	C/T
seq-rs2064	4	13918144	G/A
seq-rs2065	4	14178140	A/G
seq-rs2066	4	14931684	C/T
seq-rs2067	4	15461783	C/T
seq-rs2068	4	15552166	A/C
seq-rs2070	4	15904354	T/G
seq-rs2071	4	16374704	T/C
seq-rs2074	4	16477320	G/T
seq-rs2077	4	16559662	G/A
seq-rs2078	4	16613907	T/C
seq-rs2079	4	16653752	A/G
seq-rs2080	4	16708663	A/G
seq-rs2081	4	16724007	C/T
seq-rs2082	4	16761751	C/A
seq-rs2083	4	17117482	A/G
seq-rs2084	4	17412552	C/T
seq-rs2085	4	17629564	G/A
seq-rs2086	4	17860407	C/T
seq-rs2087	4	18179408	C/A
seq-rs2088	4	18250653	T/C
seq-rs2090	4	18514722	A/G
seq-rs2092	4	18685470	T/G
seq-rs2094	4	18803329	C/T
seq-rs2095	4	18878914	C/A
seq-rs2096	4	18927820	G/A
seq-rs2097	4	18929119	T/C
seq-rs2098	4	18971966	G/A
seq-rs2099	4	18988425	T/G
seq-rs2100	4	18996339	G/A
seq-rs2101	4	19000011	C/T
seq-rs2102	4	19049389	C/T
seq-rs2104	4	19139812	C/T
seq-rs2105	4	19149985	G/A
seq-rs2106	4	19165835	C/T
seq-rs2111	4	19373712	G/A
seq-rs2112	4	19374681	A/G
seq-rs2113	4	19406180	T/C
seq-rs2114	4	19590436	T/C
seq-rs2115	4	19637252	C/A
seq-rs2116	4	19737628	A/G
seq-rs2117	4	19762404	C/A
seq-rs2118	4	19762963	G/A
seq-rs2120	4	19809067	G/A
seq-rs2121	4	19898772	T/C
seq-rs2122	4	19906874	A/G
seq-rs2123	4	19926064	C/T
seq-rs2129	4	20198160	G/T
seq-rs2136	4	20895109	C/A
seq-rs2137	4	21054506	G/T
seq-rs2138	4	21122725	T/C
seq-rs2139	4	21257137	A/G
seq-rs2140	4	21310992	C/T
seq-rs2141	4	21325664	T/C
seq-rs2142	4	21349929	A/G
seq-rs2143	4	21357015	A/G
seq-rs2144	4	21359044	C/T
seq-rs2145	4	21363957	A/G
seq-rs2146	4	21388569	A/G
seq-rs2147	4	21398012	T/C
seq-rs2149	4	21423863	T/C
seq-rs2150	4	21426109	T/C
seq-rs2151	4	21433599	C/T
seq-rs2152	4	21444395	A/C
seq-rs2154	4	21458963	A/G
seq-rs2155	4	21468257	G/A
seq-rs2156	4	21479076	G/T
seq-rs2157	4	21494284	G/A
seq-rs2158	4	21561677	T/G
seq-rs2159	4	21580348	A/C
seq-rs2160	4	21585619	G/T
seq-rs2162	4	21652240	C/T
seq-rs2163	4	21682562	A/G
seq-rs2164	4	21727060	G/A
seq-rs2165	4	21782605	A/C
seq-rs2167	4	22000150	T/C
seq-rs2168	4	22019264	C/A
seq-rs2169	4	22033473	G/A
seq-rs2170	4	22038946	T/C
seq-rs2171	4	22061324	T/C
seq-rs2172	4	22187323	C/T
seq-rs2173	4	22238378	A/G
seq-rs2175	4	22319501	A/C
seq-rs2177	4	22673571	C/T
seq-rs2178	4	22722899	G/A
seq-rs2179	4	22769820	T/C
seq-rs2180	4	22787830	A/G
seq-rs2181	4	22804456	A/G
seq-rs2182	4	22864425	A/G
seq-rs2183	4	22884524	A/G
seq-rs2184	4	22986138	C/T
seq-rs2186	4	23307932	G/A
seq-rs2187	4	23397674	C/T
seq-rs2188	4	23442120	G/A
seq-rs2189	4	23480797	G/A
seq-rs2190	4	23560924	T/C
seq-rs2191	4	23579568	G/T
seq-rs2193	4	23700151	C/T
seq-rs2194	4	23740887	C/T
seq-rs2195	4	23922307	C/A
seq-rs2196	4	23976932	C/T
seq-rs2197	4	24029417	C/T
seq-rs2198	4	24150992	C/A
seq-rs2200	4	24287438	T/C
seq-rs2202	4	24547495	A/G
seq-rs2203	4	24582590	A/G
seq-rs2205	4	24677894	A/G
seq-rs2206	4	24693491	C/T
seq-rs2207	4	24715307	A/C
seq-rs2209	4	24757981	C/A
seq-rs2212	4	25053652	T/C
seq-rs2213	4	25596637	G/A
seq-rs2214	4	25612724	T/C
seq-rs2216	4	26079675	A/G
seq-rs2217	4	26235361	G/T
seq-rs2218	4	26513180	T/C
seq-rs2219	4	26589631	G/A
seq-rs2220	4	26627946	G/A
seq-rs2221	4	26751462	C/A
seq-rs2223	4	26937349	T/C
seq-rs2224	4	26977890	A/G
seq-rs2226	4	27216985	C/T
seq-rs2227	4	27260289	T/C
seq-rs2228	4	27267922	G/A
seq-rs2230	4	27764966	T/C
seq-rs2231	4	27845177	T/C
seq-rs2232	4	28231148	T/C
seq-rs2233	4	28253420	A/G
seq-rs2235	4	28359010	A/G
seq-rs2236	4	28392936	T/G
seq-rs2237	4	28414263	G/A
seq-rs2238	4	28424666	T/C
seq-rs2240	4	29132814	G/A
seq-rs2242	4	30114128	G/A
seq-rs2243	4	30133498	C/T
seq-rs2244	4	30178842	A/G
seq-rs2245	4	30218990	G/A
seq-rs2246	4	30239172	C/T
seq-rs2247	4	30256549	C/T
seq-rs2248	4	30284366	T/C
seq-rs2249	4	30405959	A/G
seq-rs2250	4	30442814	C/T
seq-rs2251	4	30445965	A/G
seq-rs2252	4	30553871	C/T
seq-rs2253	4	30653072	C/T
seq-rs2254	4	31000838	A/G
seq-rs2255	4	31183523	A/G
seq-rs2256	4	31375879	A/G
seq-rs2257	4	31421216	C/A
seq-rs2258	4	31509265	A/G
seq-rs2259	4	31519665	A/G
seq-rs2260	4	31560676	A/C
seq-rs2262	4	31577890	C/T
seq-rs2263	4	31579686	C/T
seq-rs2264	4	31632656	G/A
seq-rs2265	4	31639496	G/A
seq-rs2266	4	31642490	A/G
seq-rs2267	4	31645134	G/A
seq-rs2269	4	31649190	C/T
seq-rs2270	4	31653103	C/T
seq-rs2271	4	31656948	C/A
seq-rs2272	4	31667857	G/A
seq-rs2273	4	31671706	T/C
seq-rs2274	4	31726546	G/A
seq-rs2275	4	31742233	C/A
seq-rs2276	4	31786576	A/G
seq-rs2277	4	31789181	C/A
seq-rs2278	4	31816429	A/C
seq-rs2279	4	31837792	T/C
seq-rs2280	4	31841168	G/A
seq-rs2281	4	31849680	T/C
seq-rs2282	4	31850577	C/A
seq-rs2283	4	31851608	A/G
seq-rs2284	4	31852421	A/G
seq-rs2285	4	31886501	C/A
seq-rs2286	4	31890674	G/A
seq-rs2287	4	31895096	A/G
seq-rs2288	4	31896971	A/C
seq-rs2289	4	31899952	T/G
seq-rs2290	4	31901974	C/T
seq-rs2293	4	31936506	G/A
seq-rs2294	4	31937382	C/T
seq-rs2295	4	31945775	G/A
seq-rs2296	4	31950628	A/G
seq-rs2297	4	31951707	A/G
seq-rs2298	4	31979899	C/T
seq-rs2299	4	32067229	G/A
seq-rs2300	4	32068011	A/G
seq-rs2301	4	32070607	T/C
seq-rs2302	4	32080380	G/A
seq-rs2303	4	32089944	A/G
seq-rs2304	4	32113514	G/A
seq-rs2305	4	32116133	G/A
seq-rs2306	4	32127544	G/T
seq-rs2307	4	32141690	G/A
seq-rs2309	4	32160890	A/C
seq-rs2310	4	32168471	C/T
seq-rs2311	4	32186711	T/G
seq-rs2313	4	32189798	T/C
seq-rs2314	4	32193045	G/A
seq-rs2316	4	32224884	T/G
seq-rs2317	4	32226167	T/C
seq-rs2318	4	32233237	T/C
seq-rs2319	4	32238058	G/A
seq-rs2320	4	32274508	T/C
seq-rs2321	4	32316108	G/A
seq-rs2322	4	32325482	C/A
seq-rs2324	4	32330257	G/A
seq-rs2325	4	32335054	T/C
seq-rs2327	4	32369445	C/T
seq-rs2328	4	32371573	A/G
seq-rs2329	4	32384485	G/A
seq-rs2331	4	32393002	C/T
seq-rs2333	4	32411268	G/A
seq-rs2335	4	32414898	G/T
seq-rs2336	4	32420931	G/A
seq-rs2337	4	32435418	G/T
seq-rs2338	4	32438868	C/A
seq-rs2339	4	32439369	T/C
seq-rs2340	4	32443372	G/A
seq-rs2341	4	32447233	T/C
seq-rs2342	4	32448602	A/G
seq-rs2344	4	32631360	G/T
seq-rs2345	4	32702471	T/C
seq-rs2346	4	32780816	T/C
seq-rs2349	4	32990230	C/T
seq-rs2350	4	32993529	A/G
seq-rs2351	4	33013263	C/T
seq-rs2356	4	33620037	T/C
seq-rs2357	4	33725127	T/C
seq-rs2358	4	33741946	C/T
seq-rs2359	4	33890848	C/T
seq-rs2360	4	33906100	C/T
seq-rs2361	4	34091449	T/G
seq-rs2364	4	34473920	C/T
seq-rs2366	4	35391685	G/A
seq-rs2370	5	448686	A/G
seq-rs2371	5	549150	A/G
seq-rs2373	5	556348	A/G
seq-rs2374	5	561778	A/C
seq-rs2375	5	575105	A/G
seq-rs2377	5	665025	G/A
seq-rs2378	5	688338	T/C
seq-rs2380	5	813771	A/C
seq-rs2381	5	956903	T/C
seq-rs2382	5	989810	C/T
seq-rs2384	5	1110492	T/G
seq-rs2385	5	1228175	G/A
seq-rs2392	5	1843629	G/A
seq-rs2393	5	1955364	C/A
seq-rs2394	5	1983404	T/C
seq-rs2396	5	2055929	A/G
seq-rs2397	5	2153085	C/T
seq-rs2399	5	2377689	C/T
seq-rs2400	5	2476240	C/T
seq-rs2403	5	2635498	T/C
seq-rs2404	5	2689905	G/T
seq-rs2405	5	2767881	G/A
seq-rs2406	5	2867308	C/T
seq-rs2409	5	3080256	T/C
seq-rs2411	5	3128724	C/T
seq-rs2412	5	3139942	T/G
seq-rs2413	5	3429857	C/A
seq-rs2415	5	3506777	A/G
seq-rs2416	5	3833633	A/G
seq-rs2417	5	4157314	C/T
seq-rs2418	5	4234728	T/C
seq-rs2421	5	4569168	T/G
seq-rs2424	5	4966672	C/A
seq-rs2425	5	5283714	A/G
seq-rs2427	5	5341575	G/A
seq-rs2428	5	5355870	C/T
gwseq-rs14	5	5359253	T/C
seq-rs2429	5	5370139	G/T
seq-rs2430	5	5439809	C/A
seq-rs2434	5	6032577	T/C
seq-rs2435	5	6220797	C/T
seq-rs2437	5	6264810	T/C
seq-rs2438	5	6301325	G/T
seq-rs2440	5	6440978	T/G
seq-rs2441	5	6457560	T/C
seq-rs2443	5	6547549	G/A
seq-rs2444	5	6552638	T/C
seq-rs2446	5	6639924	G/A
seq-rs2447	5	6701722	G/T
seq-rs2448	5	6723869	G/A
seq-rs2450	5	7061202	G/A
seq-rs2451	5	7295848	C/A
seq-rs2454	5	8050461	A/G
seq-rs2455	5	8059887	C/T
seq-rs2456	5	8103230	G/A
seq-rs2457	5	8106804	G/T
seq-rs2458	5	8119146	A/G
seq-rs2459	5	8196961	C/T
seq-rs2460	5	8200812	A/G
seq-rs2461	5	8202364	A/G
seq-rs2462	5	8278865	G/A
seq-rs2466	5	8496334	A/G
seq-rs2468	5	8613667	C/A
seq-rs2469	5	8626461	A/G
seq-rs2472	5	8875525	A/G
seq-rs2473	5	8893453	G/A
seq-rs2474	5	8969752	T/C
seq-rs2475	5	9006778	A/G
seq-rs2479	5	9252882	T/G
seq-rs2480	5	9316783	G/A
seq-rs2482	5	10894992	C/T
seq-rs2484	5	11265054	A/G
seq-rs2486	5	11656506	G/A
seq-rs2487	5	11690721	T/C
seq-rs2491	5	12653686	C/T
seq-rs2495	5	13303359	C/T
seq-rs2499	5	13754309	C/A
seq-rs2500	5	13822252	A/G
seq-rs2501	5	13876035	A/G
seq-rs2505	5	14474169	A/G
seq-rs2506	5	14483062	C/T
seq-rs2508	5	14792893	C/A
seq-rs2509	5	14879378	T/C
seq-rs2510	5	14928936	C/T
seq-rs2511	5	14937039	T/C
seq-rs2512	5	14984614	C/T
seq-rs2513	5	15028025	C/T
seq-rs2514	5	15138104	T/C
seq-rs2515	5	15534261	A/G
seq-rs2516	5	15542658	C/T
seq-rs2517	5	15627631	G/A
seq-rs2518	5	15656674	A/C
seq-rs2519	5	15723370	G/T
seq-rs2520	5	15746773	A/G
seq-rs2521	5	15821142	A/G
seq-rs2522	5	16027695	G/A
seq-rs2523	5	16033601	T/C
seq-rs2524	5	16064352	A/G
seq-rs2527	5	16281067	C/T
seq-rs2528	5	16320024	A/G
seq-rs2529	5	16322887	T/C
seq-rs2531	5	16446013	C/A
seq-rs2532	5	16456652	T/G
seq-rs2533	5	16494172	A/G
seq-rs2534	5	16495301	T/C
seq-rs2536	5	16546068	A/G
seq-rs2537	5	16551344	C/A
seq-rs2538	5	16556795	T/C
seq-rs2539	5	16563885	A/C
seq-rs2540	5	16578746	C/T
seq-rs2541	5	16649789	A/C
seq-rs2542	5	16750634	T/C
seq-rs2544	5	16891079	T/C
seq-rs2545	5	16956519	C/T
seq-rs2547	5	17210187	C/T
seq-rs2548	5	17228791	A/G
seq-rs2549	5	17251156	G/T
seq-rs2552	5	17918828	A/G
seq-rs2555	5	18198275	G/T
seq-rs2556	5	18299706	T/C
seq-rs2557	5	18445925	G/A
seq-rs2558	5	18474057	G/A
seq-rs2559	5	18503087	G/A
seq-rs2560	5	18524866	T/C
seq-rs2561	5	18546057	A/C
seq-rs2562	5	18617163	C/T
seq-rs2563	5	18746523	T/C
seq-rs2564	5	18787433	A/G
seq-rs2565	5	18793538	G/A
seq-rs2566	5	18801588	T/C
seq-rs2568	5	19018920	G/T
seq-rs2569	5	19030675	T/G
seq-rs2570	5	19068010	G/A
seq-rs2573	5	19212120	T/G
seq-rs2574	5	19264204	C/T
seq-rs2575	5	19267752	C/T
seq-rs2576	5	19283858	A/C
seq-rs2579	5	19394084	G/A
seq-rs2580	5	19775088	C/A
seq-rs2581	5	19800352	C/T
seq-rs2582	5	19981186	G/A
seq-rs2583	5	20250014	C/A
seq-rs2588	5	21121201	C/T
seq-rs2589	5	21425162	C/T
seq-rs2590	5	21500839	C/T
seq-rs2591	5	21758139	A/G
seq-rs2592	5	21792181	A/C
seq-rs2593	5	22003589	A/G
seq-rs2594	5	22082380	C/T
seq-rs2595	5	22110402	C/T
seq-rs2598	5	22308978	T/G
seq-rs2599	5	22331360	T/C
seq-rs2600	5	22371479	T/G
seq-rs2601	5	22381160	T/C
seq-rs2602	5	22398452	G/A
seq-rs2603	5	22416608	C/T
seq-rs2604	5	22423240	C/A
seq-rs2605	5	22514791	G/A
seq-rs2606	5	22583676	A/G
seq-rs2607	5	22672333	T/C
seq-rs2608	5	22711808	G/T
seq-rs2609	5	22778760	G/A
seq-rs2610	5	22800443	C/T
seq-rs2611	5	22801989	T/G
seq-rs2612	5	23285579	A/C
seq-rs2613	5	23354631	T/C
seq-rs2614	5	23439105	G/A
seq-rs2615	5	23443329	G/A
seq-rs2616	5	23583826	G/A
seq-rs2617	5	23597559	T/C
seq-rs2618	5	23598897	C/T
seq-rs2619	5	23637752	A/G
seq-rs2620	5	23656840	A/G
seq-rs2621	5	23666773	A/G
seq-rs2622	5	23678855	A/G
seq-rs2625	5	23828034	T/C
seq-rs2626	5	23838001	T/C
seq-rs2627	5	23880300	C/T
seq-rs2628	5	24067509	T/C
seq-rs2629	5	25119062	T/G
seq-rs2630	5	25680944	T/C
seq-rs2631	5	26321451	C/T
seq-rs2633	5	26597949	T/C
seq-rs2635	5	27150430	A/G
seq-rs2636	5	27297753	G/A
seq-rs2638	5	27312765	C/A
seq-rs2639	5	27458570	G/A
seq-rs2642	5	27608528	C/A
seq-rs2643	5	27624595	T/G
seq-rs2644	5	27698498	A/G
seq-rs2646	5	27829654	C/A
seq-rs2647	5	27910163	G/A
seq-rs2648	5	27928032	A/G
seq-rs2650	5	28066296	G/A
seq-rs2653	5	28181313	A/G
seq-rs2656	5	28210465	A/C
seq-rs2659	5	28664435	A/G
seq-rs2661	5	28764882	T/C
seq-rs2662	5	28787316	A/G
seq-rs2663	5	28823305	G/A
seq-rs2664	5	28921548	G/A
seq-rs2665	5	28929678	A/G
seq-rs2666	5	28944086	C/T
seq-rs2667	5	29038832	A/G
seq-rs2668	5	29046652	C/T
seq-rs2670	5	29175635	G/A
seq-rs2675	5	29507916	T/C
seq-rs2677	5	29579251	C/T
seq-rs2678	5	29590020	T/G
seq-rs2679	5	29594666	C/T
seq-rs2681	5	29671178	A/G
seq-rs2682	6	197428	C/T
seq-rs2683	6	276836	A/C
seq-rs2684	6	348514	A/G
seq-rs2685	6	390898	C/T
seq-rs2686	6	534144	G/A
seq-rs2689	6	651856	T/C
seq-rs2690	6	685906	C/T
seq-rs2691	6	710531	A/G
seq-rs2692	6	810832	G/T
seq-rs2693	6	871753	C/T
seq-rs2694	6	917118	G/A
seq-rs2695	6	918694	T/C
seq-rs2696	6	920436	T/G
seq-rs2699	6	1178093	C/T
seq-rs2701	6	1389722	C/T
seq-rs2703	6	1533302	A/G
seq-rs2704	6	1535162	C/T
seq-rs2705	6	1575385	T/C
seq-rs2707	6	1584016	A/C
seq-rs2708	6	1586006	G/A
seq-rs2709	6	1587323	T/C
seq-rs2710	6	1600202	C/T
seq-rs2712	6	1610021	A/G
seq-rs2713	6	1612566	A/G
seq-rs2714	6	1638289	A/G
seq-rs2715	6	1647961	C/T
seq-rs2716	6	1658270	A/G
seq-rs2717	6	1671705	C/A
seq-rs2718	6	1722288	G/A
seq-rs2719	6	1735460	T/C
seq-rs2720	6	1739473	T/C
seq-rs2721	6	1770929	T/C
seq-rs2722	6	1781432	A/G
seq-rs2723	6	1792204	A/G
seq-rs2724	6	1825636	C/A
seq-rs2727	6	1995480	A/G
seq-rs2728	6	2099853	C/T
seq-rs2729	6	2122412	C/T
seq-rs2730	6	2129120	A/G
seq-rs2731	6	2139484	C/A
seq-rs2732	6	2834338	A/G
seq-rs2733	6	2886982	A/G
seq-rs2734	6	2907889	T/C
seq-rs2735	6	2923431	A/G
seq-rs2738	6	2995447	G/A
seq-rs2739	6	3008873	G/A
seq-rs2740	6	3066751	A/G
seq-rs2741	6	3080670	A/C
seq-rs2742	6	3094207	C/T
seq-rs2744	6	3099827	T/C
seq-rs2745	6	3106433	A/G
seq-rs2746	6	3120223	T/C
seq-rs2748	6	3129784	C/A
seq-rs2749	6	3151640	G/T
seq-rs2750	6	3188215	G/A
seq-rs2751	6	3283626	T/C
seq-rs2752	6	3285353	T/C
seq-rs2753	6	3325151	C/T
seq-rs2755	6	3359960	T/G
seq-rs2756	6	3374227	T/G
seq-rs2757	6	3377594	A/G
seq-rs2758	6	3404974	G/T
seq-rs2759	6	3413164	C/T
seq-rs2760	6	3447410	A/G
seq-rs2761	6	3482523	G/A
seq-rs2763	6	3631956	T/C
seq-rs2764	6	3638340	G/A
seq-rs2765	6	3684016	G/A
seq-rs2767	6	3810346	C/A
seq-rs2768	6	3911505	G/A
seq-rs2769	6	3950548	G/A
seq-rs2771	6	4138976	C/A
seq-rs2773	6	4144350	G/T
seq-rs2774	6	4371403	A/G
seq-rs2775	6	4441594	A/G
seq-rs2776	6	4629604	A/G
seq-rs2777	6	4680220	C/A
seq-rs2780	6	4736716	C/T
seq-rs2781	6	4842273	G/T
seq-rs2783	6	4929620	G/T
seq-rs2784	6	4933515	T/C
seq-rs2785	6	4967201	A/G
seq-rs2786	6	4984365	A/C
seq-rs2788	6	5295566	G/T
seq-rs2790	6	5335519	A/G
seq-rs2791	6	5367892	C/T
seq-rs2792	6	5401649	C/T
seq-rs2793	6	5409862	A/G
seq-rs2794	6	5459239	G/A
seq-rs2796	6	5655635	T/G
seq-rs2797	6	5678839	G/A
seq-rs2798	6	5717579	A/G
seq-rs2799	6	5719802	A/G
seq-rs2801	6	5851367	C/T
seq-rs2802	6	5868950	T/C
seq-rs2803	6	6032627	G/A
seq-rs2805	6	6088863	G/T
seq-rs2806	6	6107604	C/A
seq-rs2807	6	6209843	T/C
seq-rs2808	6	6251596	T/C
seq-rs2809	6	6252106	T/C
seq-rs2810	6	6314304	A/C
seq-rs2811	6	6370951	T/C
seq-rs2812	6	6394775	T/C
seq-rs2813	6	6408421	A/G
seq-rs2814	6	6422749	C/T
seq-rs2815	6	6441111	C/A
seq-rs2816	6	6547767	C/T
seq-rs2817	6	6672531	C/A
seq-rs2818	6	6676229	C/T
seq-rs2819	6	6709537	C/T
seq-rs2820	6	6716746	T/C
gwseq-rs1	6	6726252	C/T
seq-rs2822	6	6734327	A/G
seq-rs2823	6	6763696	G/A
seq-rs2824	6	6791300	T/C
seq-rs2825	6	6799849	G/A
seq-rs2826	6	6808555	T/C
seq-rs2827	6	6887807	G/T
seq-rs2828	6	6904702	C/T
seq-rs2829	6	6918429	C/T
[truncated: 2,138 more rows]
