# Supplementary material for: Uncovering novel loci for mesocotyl elongation and shoot length in indica rice through genome-wide association mapping
Source: Planta. 2015 Nov 26;243:645–57. doi: 10.1007/s00425-015-2434-x (PMC4757631; doi:10.1007/s00425-015-2434-x)
Supplement: Supplementary file 8 — Supplementary material 8 (XLSX 15 kb) [file 425_2015_2434_MOESM8_ESM.xlsx]

## Sheet: Sheet1
Table S3 Summary of primers used for quantitative real-time PCR
Trait	Candidate gene	Primer F (5'to3')	Primer R (5'to3')
Mesocoty length	Os01g0392100	CACGGTTGGCAAGAGAGGTT	TTCCCATCCCAAGCACTTCC
Mesocoty length	Os04g0630000	CAGGAGCCAAGAAGGCTGAA	GCCAGAGCCAGTTTTGCTTC
Shoot length	Os01g0904700	GGGACTGGATGAGAAGAGCC	CAGTGTTGCCATCGCTTGAC
Shoot length	Os07g0615000	CGTCAGTGCCTTCTTCCCTT	CCTCTCACACTCCCTGAAGC
Internal control gene	Ubq-2	AACCAGCTGAGGCCCAAGA	ACGATTGATTTAACCAGTCCATGA
