# Supplementary material for: Uncovering novel loci for mesocotyl elongation and shoot length in indica rice through genome-wide association mapping
Source: Planta. 2015 Nov 26;243:645–57. doi: 10.1007/s00425-015-2434-x (PMC4757631; doi:10.1007/s00425-015-2434-x)
Supplement: Supplementary file 9 — Supplementary material 9 (XLSX 34 kb) [file 425_2015_2434_MOESM9_ESM.xlsx]

## Sheet: Sheet1
Table S4 Phenotypic data for mesocotyl and shoot lengths in Lingshui and Hangzhou
Accession ID	Mesocotyl length in Lingshui (cm)	Mesocotyl length in Hangzhou (cm)	Shoot length in Lingshui (cm)	Shoot length in Hangzhou (cm)
CH001	1.58333	0.5	13.6667	9.95
CH002	1.88333	1.55833	16.9167	13.4917
CH003	1.8	1.9	15.3417	14.2167
CH004	1.75833	0.691667	12.1833	8.43333
CH005	1.79167	1.25833	14.9333	11.9083
CH006	1.85833	1.54167	14.675	13.7917
CH007	NA	0.8	NA	14.8333
CH008	NA	2.28333	NA	14.0667
CH009	1.75833	0.775	12.5583	13.275
CH010	1.325	0.991667	12.5167	12.2167
CH011	2.39167	0.716667	19.2	12.575
CH012	NA	0	NA	9.8
CH013	1.78333	0	16.0917	9.69167
CH014	1.71667	2.45833	15.7417	14.4417
CH015	NA	NA	NA	NA
CH016	0.766667	1.775	12.3333	11.7917
CH017	NA	2.30833	NA	10.875
CH018	1.825	1.1	15.95	14.5833
CH019	0.183333	0.0583333	9.925	7.64167
CH020	0.308333	0.825	13.2917	14.3583
CH026	NA	0.075	NA	9.94167
CH027	1.3	1.29167	12.0417	11.0917
CH028	1.14167	0.866667	11.1417	8.44167
CH029	0.4	1.15833	10.4	7.225
CH030	0.35	0.791667	11.85	9.025
CH031	1.96667	1.425	11.7667	9.16667
CH032	0.216667	0.416667	9.81667	12.5
CH033	0.575	1.89167	12.8667	13
CH034	2.24167	0.9	8.94167	7.775
CH035	1.26667	0.875	9.3	7.95833
CH036	0.275	0.616667	10.525	10.7667
CH038	2.51667	NA	13.7	NA
CH039	1.3	NA	18.6167	NA
CH040	0.633333	1.39167	10.9583	9.44167
CH041	NA	NA	NA	NA
CH042	4.84167	2.26667	14.6583	15.0667
CH043	NA	0.0416667	NA	10
CH044	NA	0.075	NA	7.375
CH045	NA	0.1	NA	9.9
CH046	NA	0.0583333	NA	8.425
CH047	NA	0.0166667	NA	9.26667
CH048	0.35	0	9.05833	7.18333
CH049	0.833333	0.591667	10.0917	8.48333
CH050	1.725	NA	12.5	NA
CH051	NA	1.1	NA	10.325
CH052	1.825	1.73333	14.225	11.6167
CH054	1.20833	0.316667	8.83333	7.38333
CH055	2.65	0.541667	18.35	16.575
CH056	NA	0.00833333	NA	10.075
CH057	2.26667	0.241667	12.2917	8.41667
CH058	1.7	0.366667	11.35	11.025
CH059	1.06667	0.55	10.1417	9.58333
CH060	NA	0.391667	NA	9.64167
CH061	0.7	1.325	8.55	7.8
CH062	1.09167	1.125	11.7	10.575
CH063	1.06667	0.825	10	8.84167
CH064	NA	0.558333	NA	8.675
CH065	NA	0.391667	NA	8.71667
CH066	1.06667	0.683333	16.5583	11.8667
CH072	1.475	0.358333	10.3667	7.45833
CH073	4.31667	NA	17.2333	NA
CH074	2.24167	2.21667	14.5167	12.0917
CH075	2.38333	1.56667	12.6917	10.925
CH076	1.56667	0.55	11.2833	8.86667
CH077	2.96667	1.35	11.3333	13.3417
CH078	NA	1.175	NA	9.24167
CH079	1.3	1.29167	11.7583	10.9833
CH080	0.383333	0.383333	12.3333	9.99167
CH081	NA	0.675	NA	10.525
CH082	1.625	0.883333	8.95833	9.61667
CH083	1.98333	1.33333	12.4417	11.9167
CH084	0.391667	0.316667	11.7333	10.2083
CH085	NA	0.716667	NA	9.03333
CH086	3.79167	0.8	13	9.125
CH089	4.85833	1.625	17.9333	18.1167
CH090	0.841667	0.0916667	8.575	7.69167
CH092	NA	0.466667	NA	8.56667
CH093	1.61667	0.358333	10.0083	8.99167
CH095	NA	NA	NA	NA
CH096	NA	0.775	NA	10.375
CH097	2.33333	0.708333	12.55	10.3583
CH098	NA	0.433333	NA	11.3083
CH099	0.675	0.2	16.6583	12.4083
CH101	3.46667	0.908333	13.775	12.65
CH105	1.30833	1.20833	13.975	11.15
CH106	1.575	2.11667	14.3417	15.65
CH108	1.89167	1.18333	9.79167	10.4167
CH109	NA	1.08333	NA	11.475
CH111	0.308333	0.475	9.71667	9.53333
CH113	NA	0.516667	NA	11.3083
CH114	3.00833	1.75833	13.5333	11.7917
CH116	3.25	1.44167	14.5167	15.0667
CH117	0.25	0.866667	12.0833	10.6167
CH119	0.358333	1.00833	8.08333	7.83333
CH121	0.725	0.466667	9.6	8.725
CH122	NA	0.75	NA	10.1417
CH123	0.125	0.933333	11.5583	11.1333
CH124	2.26667	2.70833	13.6917	13.5833
CH125	0.333333	0.633333	11.2	10.9333
CH126	0.158333	0.541667	10.45	9.05
CH127	0.483333	1.05833	10.0333	8.66667
CH128	0.666667	1.375	9.48333	7.25
CH129	0.225	0.583333	11.1167	8.89167
CH130	0.3	0.916667	10.5083	9.64167
CH131	0.216667	0.683333	8.73333	9.275
CH132	0.166667	0.408333	8.40833	7.45
CH133	2.91667	2.00833	11.175	10.8167
CH134	0.625	1.04167	8.375	9.28333
CH135	0.416667	0.716667	9.71667	10.35
CH136	1.35833	2.76667	11.25	13.2083
CH137	0.6525	0.858333	10.0833	10.225
CH138	1.10833	0.0416667	8.99167	7.7
CH139	1.04167	1.54167	10.9917	11.4833
CH140	1.41667	0.383333	10.4667	8.25
CH141	0.908333	0.683333	12.7667	8.99167
CH142	1.26667	1.73333	11.95	11.1083
CH143	1.18333	1.53333	12.95	11.125
CH144	1.08333	0.65	10.7833	9.2
CH145	0.133333	0.333333	8.96667	9.3
CH146	NA	1.7	NA	10.25
CH147	1.325	1.25	13.625	9.85
CH148	0.758333	0.85	11.6	10.4167
CH149	0.833333	0.775	10.5083	8.80833
CH150	0.258333	1.03333	11.45	9.325
CH152	0.558333	1.01667	12.35	9.45833
CH153	0.266667	0.616667	10.2833	8.33333
CH154	0.566667	1.35	11.1917	9.68333
CH155	2.08333	0.641667	8.825	7.95833
CH156	0.625	0.825	11.9833	7.1
CH157	0.111111	0.00833333	10.0833	7.175
CH158	NA	0.608333	NA	9.40833
CH159	0.233333	0.683333	9.90833	7.15
CH160	NA	0.158333	NA	11.075
CH162	2.54167	1.78333	11.9417	10.3667
CH163	0.883333	1.29167	8.93333	8.51667
CH164	0.05	0.458333	7.675	8.25833
CH165	0.866667	2.44167	9.775	11.05
CH166	0.341667	0.933333	9.825	9.325
CH167	0.116667	0.533333	10.0167	9.29167
CH168	0.0583333	0.791667	13.025	13.3
CH169	1.7	1.43333	13.1333	11.6083
CH170	0.783333	0.858333	12.2167	9.36667
CH171	NA	0.891667	NA	8.95
CH172	0.25	0.766667	8.63333	7.84167
CH173	0.025	0.266667	8.25833	7.25
CH174	0.675	1.15833	11.2333	12.0333
CH175	NA	0.616667	NA	8.15833
CH176	0.0333333	1.04167	17.2417	9
CH177	0.15	0.416667	12.4583	11.125
CH179	0.183333	0.125	11.3833	10.025
CH180	0.0583333	0.725	8.68333	7.28333
CH181	0.3	1.33333	8.75833	7.65
CH182	0.0666667	0.7	8.31667	8.46667
CH183	0.15	0.775	10.625	9.40833
CH184	0.475	1.24167	7.63333	8.19167
CH185	0.108333	0.85	9.43333	8.275
CH186	0.1	0.7	9.325	8.15
CH187	0.075	0.466667	8.59167	7.98333
CH188	0.05	1.49167	8.69167	9.65833
CH189	0.15	0.933333	9.575	8.63333
CH190	0.00833333	0.541667	9.93333	9.225
CH191	0.00833333	0.4	10.1833	9.31667
CH192	0.00833333	0.358333	10.0583	8.35833
CH193	0.691667	0.691667	11.975	11.9417
CH194	0.0166667	0.125	9.90833	8.01667
CH195	0.025	0.558333	8.8	8.43333
CH196	1.56667	1.6	16.6333	17.8417
CH197	0.658333	0.616667	13.225	11.4417
CH198	0.0416667	NA	13.5917	NA
CH199	2.66667	1.24167	17.05	13.4417
CH200	0.991667	0.7	13.3	10.0917
CH201	0.775	0.5	11.3917	8.35
CH202	0.683333	0.241667	14.725	12.9583
CH203	0.166667	0.158333	13.4583	11.775
CH204	1.79167	0.233333	17.9	14.05
CH205	0.85	0.291667	14.8667	12.2833
CH206	0.275	0.0916667	13.6917	11.075
CH207	0.783333	0.0333333	13.225	10.15
CH208	2.4	1.2	15.7417	13.5167
CH209	0.733333	0.291667	15.8083	13.225
CH210	1.55833	0.541667	13.6417	10.4917
CH211	0.7	0.775	13.85	11.9667
CH212	1.65833	0.666667	14.2833	8.11667
CH213	0.308333	0.0166667	13.2333	9.49167
CH214	0.358333	0.441667	15.95	13.1833
CH215	0.625	0	10.9417	8.51667
CH217	1.19167	0.666667	16.6917	11.225
CH218	1.20833	0.708333	15.2917	12.6667
CH220	5.21667	1.26667	18.5167	13.6833
CH221	0.0333333	NA	13.9167	NA
CH222	0.0833333	0.0583333	13.575	11.85
CH223	0.0333333	0	12.3	11
CH224	0	0	11.925	10.0417
CH225	NA	0.925	NA	9.14167
CH226	0.225	0.35	12.6	12.2667
CH227	0.508333	0.808333	15.6167	13.3333
CH228	0.233333	0.616667	13.6	11.5
CH229	0.297222	0.133333	13.3917	13.125
CH230	2.23333	0.0916667	11.425	8.675
CH231	0.95	0.891667	11.8083	8.58333
CH232	1.45	0.883333	12.6833	11.15
CH234	0.0833333	0	9.38333	6.925
CH235	1.64167	1.13333	15.0333	12.075
CH239	1.13333	0.633333	12.55	10.1667
CH240	1.84167	1.3	13.5667	12.1417
CH241	0.425	0.7	11.4783	9.65833
CH242	0.316667	0.15	13.2667	9.325
CH243	0.116667	0	11.2417	11.0583
CH244	1.24167	1.55	15.3333	14.5167
CH245	0.258333	0.383333	11.775	7.81667
CH246	0.266667	0.775	9.60833	8.31667
CH247	0.275	0.383333	11.1667	8.775
CH248	0.2	1.225	11.2667	9.225
CH249	0.791667	0.383333	9.86667	7.76667
CH250	1.975	1.11667	12.6083	7.95
CH251	0.433333	0.825	11.6833	8.23333
CH252	0.95	1.05833	10.825	8.60833
CH253	1.80833	0.341667	11.9333	8.90833
CH254	NA	0.308333	NA	8.375
CH255	0.891667	0.883333	9.525	8.325
CH256	1.28333	0.833333	10.6917	9.2
CH257	1.64167	1.13333	13.4583	8.21667
CH258	3.69167	3.06667	13.4333	17.4333
CH259	2.425	0.458333	16.775	13.225
CH260	2.06667	1.44167	15.9917	14.3583
CH261	1.93333	1.25	18.225	15.8083
CH262	1.04167	1.10833	16.4333	12.2833
CH265	3.41667	NA	16.9333	NA
CH266	0	0	14	12.2333
CH267	1.20833	0.758333	10.125	7
CH268	1.775	1.85	14.4333	12.9667
CH269	0.216667	0.541667	9.64167	7.70833
CH270	0.683333	1.03333	13.7583	7.43333
CH271	NA	0.566667	NA	7.63333
CH272	1.8	1.54167	10.2	9.725
CH273	NA	0.608333	NA	8.125
CH274	0.5	0.733333	14.2083	13.0833
CH275	0.691667	1.175	14.7167	10.1167
CH276	1.31667	0.958333	15.2917	12.7167
CH277	NA	0.625	NA	13.3167
CH278	1.34167	0.975	18.4917	14.7167
CH279	0.108333	0	13.1083	9.66667
CH280	1.76667	0.966667	18.2	11.0833
CH281	1.55833	1	9.95	8
CH282	NA	NA	NA	NA
CH283	0.216667	0.533333	10.4917	8.84167
CH285	0.075	NA	10.775	NA
CH286	NA	0.3	NA	6.55833
CH287	4.25833	1.21667	11.275	7.6
CH288	0.958333	1.01667	10.2417	8.73333
CH289	1.9	1.11667	8.3	7.09167
CH290	0.733333	0	17.7833	15.725
CH291	0.7	0.133333	13.325	8.91667
CH292	0.916667	0.641667	15.525	13.5
CH293	2.75833	0.958333	18.025	14.5833
CH294	1.63333	0.975	11.3417	8
CH295	NA	0	NA	8.71667
CH296	2.48333	1	13.6	10.7667
CH297	2.13333	0.6125	15.35	11.8125
CH298	NA	NA	NA	NA
CH299	0.466667	0.125	12.2667	10.325
CH300	NA	NA	NA	NA
CH301	NA	NA	NA	NA
CH302	1.225	0.666667	13.2583	7.91667
CH303	0.05	0.408333	12.5583	10.6667
CH304	NA	NA	NA	NA
CH305	0.675	0.408333	13.7583	11.525
CH306	1.38333	0.291667	14.45	11.9917
CH307	0.095	0	10.075	8.96667
CH308	NA	NA	NA	NA
CH309	NA	NA	NA	NA
CH310	NA	NA	NA	NA
CH311	NA	NA	NA	NA
CH312	NA	NA	NA	NA
CH313	1.725	0.491667	14.9417	11.5583
CH314	2.025	0.658333	14.8833	11.4917
CH315	0.433333	0.35	15.6167	14.1583
CH316	2.28333	0.308333	15.2833	11.8917
CH317	1.15833	0.3	16.4833	12.1917
CH318	0.983333	0.375	17.9167	15.3917
CH319	1.98333	0.316667	16.425	11.1667
CH320	1.01667	0.25	16.0083	10.7333
CH322	2.28333	0.383333	11.7333	9.05
CH324	0.108333	0	13.3667	11.3167
CH325	0.591667	0.05	12.4083	8.475
CH326	0.405	0	8.53333	8.28333
CH327	0.925	0.175	16.6083	11.85
CH328	1.25833	0	11.1583	8.5
CH329	4.36667	0.25	14.8	11.5833
CH330	0.908333	0.325	14.9833	12.1167
CH331	0.508333	0.533333	13.0833	13.325
CH332	0.266667	0.0666667	21.1417	11.2583
CH333	0.158333	NA	16.0083	NA
CH334	2.225	0.325	13.7	11.2167
CH337	0.0516667	0	12.9167	12.55
CH338	1.10833	0.316667	10.0333	10.075
CH339	1.85833	NA	15.6917	NA
CH340	NA	NA	NA	NA
CH341	2.05	0.941667	14.75	13.775
CH342	1.95	0.491667	13.95	13.0175
CH343	1.11667	0.491667	16.9667	15.225
CH344	0.7	0.375	12.9667	12.1083
CH345	1.95	0.733333	14.5	10.6167
CH346	1.49167	0.908333	14.9583	13.3
CH347	NA	0.683333	NA	14.55
CH348	NA	1.3	NA	13.9
CH349	0.15	NA	12.6583	NA
CH350	0.1	0.725	9.48333	14.3917
CH351	1.69167	1.85	16.2167	15.2417
CH352	NA	NA	NA	NA
CH353	1.96667	1.225	14.3667	14.1083
CH354	0.125	0.633333	14.4417	14.3583
CH355	0.358333	1.1	16.275	14.6833
CH356	2	2.33333	14.4667	11.6167
CH357	1.45	2.05833	12.4083	15.1083
CH358	1.275	NA	16.975	NA
CH359	0.1	0	11.65	10.9917
CH360	0.216667	0.808333	13.2583	12.1667
CH361	1.1	1.26667	12.7667	13.7917
CH362	0.866667	1.33333	18.75	15.1333
CH363	NA	1.325	NA	9.2
CH364	0.375	2.04167	13.85	13.9333
CH365	0.891667	1.65	14.7417	14.55
CH366	0.558333	1.525	13.5833	13.6833
CH367	0.208333	1.45833	13.3833	13.25
CH368	0.716667	1.8	16.9083	15.0167
CH369	0.141667	0.0416667	13.125	10.8833
CH370	0.983333	0.858333	15.6583	13.5667
CH371	0.858333	1.875	24.2833	14.2083
CH372	3.5	1.525	17.2	14.5917
CH373	1.30833	3.45	16.7667	15.9167
CH374	2.76667	1.01667	15.2083	14.4417
CH375	0.658333	0.975	13.6833	12.6
CH376	2.44167	1.16667	16.4417	15.5417
CH377	2.15	1.23333	16.4667	13.7333
CH378	2.53333	2.13333	15.8167	13.6333
CH379	0.95	0.95	13.9167	11.7667
CH380	0.483333	0.858333	15.4	14.6333
CH381	2.375	1.88333	17.45	15.175
CH382	0.075	0	13.2083	10.675
CH383	1.075	NA	14.1	NA
CH384	1.925	0.8	15.05	12.9917
CH385	2.525	1.475	13.925	12.2667
CH386	0.483333	0.575	14.375	12.65
CH387	2.51667	NA	15.8833	NA
CH388	3.34167	0.916667	17.75	14.4417
CH389	1.35	1.94167	20.2083	16.8167
CH390	0.683333	0.966667	9.35	8.68333
CH391	0.15	0.591667	10.45	8.15
CH392	2.43333	1.64167	16.7167	15.8917
CH393	3.19167	1.06667	15.4167	12.8583
CH394	4.19167	2.375	16.6583	15.675
CH395	NA	NA	NA	NA
CH396	1.01667	0.983333	13.4083	13
CH397	NA	1.73333	NA	7.54167
CH398	1.3	1.475	14.5333	13.2083
CH399	2.225	0.05	13.7333	12.3083
CH400	0.658333	0.616667	14.9917	11.7417
CH401	2.26667	0.883333	15.0083	14.4167
CH402	1.51667	0.908333	13.8	13.075
CH403	4.03333	NA	17.6833	NA
CH404	4.04167	1.74167	17.8833	14.025
CH405	2.69167	0.516667	16.2667	12.6667
CH406	2.38333	1	12.1167	8.7
CH407	0.75	0.883333	14.3917	9.6
CH408	3.21667	1.16667	16.6333	12.5333
CH409	0.075	0.05	13.1667	11.375
CH410	3.53333	1.775	17.475	13.3417
CH411	3.125	1.49167	17.2083	13.8083
CH412	1.875	0.508333	12.9167	8.84167
CH413	0.625	0.75	9.45	7.13333
CH414	2.475	0.475	11.4083	7.575
CH415	0.283333	0.425	13.475	12.1833
CH416	2.93333	1.84167	15.9333	12.3917
CH417	2.24167	1.31667	15.65	12.65
CH419	1.94167	0.341667	11.9	7.64167
CH420	3.40833	0.85	18.5667	15.6333
CH421	2.025	0.325	13.4	12.8917
CH422	0.108333	0	14.9333	12.475
CH423	2.93333	1.5	15.9583	12.875
CH424	2.3	1.15	15.7917	12.8667
CH425	3.225	0.958333	14.45	13.2167
CH426	0.583333	0.558333	13.4083	12.3833
CH427	1.80833	0.35	14.4167	13
CH428	1.75	0.625	15.225	13.9583
CH429	4.775	1.10833	16.9833	11.8
CH431	3.075	0.558333	16.3083	13.6667
CH432	0.216667	0.0166667	12.2667	11.5
CH433	1.76667	0.0166667	15.7917	14.875
CH434	0.858333	0.258333	14.5417	14.525
CH435	1.29167	0.533333	15.175	13.6583
CH436	0.233333	0	13.1167	10.25
CH437	0.608333	0.00833333	14.825	12.225
CH438	0.075	0	13.575	12.4333
CH439	0.316667	0	12.2083	11.175
CH440	0.258333	0	14.0583	12.925
CH441	2.84167	0.8	16.575	12.0333
CH443	0.833333	0.308333	15.7417	12.9
CH444	3.25833	0.808333	17.825	15.65
CH445	0.766667	0.208333	16	13.525
CH446	1.13333	NA	13.2333	NA
CH447	2.66667	0.216667	13.4583	13.225
CH451	0.616667	NA	11.65	NA
CH452	0.975	0	10.5167	12.4167
CH453	2.11667	0.25	13.6667	11.9917
CH454	2.50833	0	16.8917	11.8417
CH455	0.916667	0	11.55	11.1583
CH456	1.09167	0.225	14.0167	11.6917
CH457	1.98333	0.541667	15.1083	16.0583
CH458	0.608333	NA	13.5	NA
CH459	0.866667	NA	12.5167	NA
CH460	2.21667	0.475	13.45	13.2583
CH461	0.45	0.516667	12.325	10.9167
CH462	0.533333	0	15.5667	12.775
CH463	0.45	0.4	13.825	12.0167
CH464	1.275	NA	13.2667	NA
CH465	0.275	0.283333	11.55	11.2917
CH466	1.425	0.45	13.9333	10.525
CH467	2.56667	0.491667	16.4417	10.8333
CH468	2.74167	0.3	12.1917	9.73333
CH469	0.358333	0.0333333	12.45	11.3583
CH470	3.125	1.24167	16.2417	14.8583
CH471	2.73333	0.558333	13.55	11.6333
CH472	2.90833	0.708333	17.5083	14.0833
CH473	2.575	0.641667	13.3833	11.5583
CH474	0.958333	0.408333	14.9833	13.15
CH475	2.40833	0.641667	14.5	10.4167
CH476	3.20833	0.45	8.975	8.05833
CH477	0.383333	0.0166667	13.1083	12.4167
CH478	0.683333	0.0166667	13.9167	11.6667
CH479	0.975	0.691667	15.3083	13.3083
CH480	0.441667	NA	12.575	NA
CH481	0.6	0.05	13.7583	11.1083
CH482	0.741667	0.683333	14.9833	16.35
CH483	2.66667	0.608333	15.0583	14.8833
CH484	NA	0	NA	7.94167
CH485	2.55833	0.558333	13.4583	12.5167
CH486	4.33333	0.775	17.0583	13.175
CH487	2.76667	0.925	13.2583	12.55
CH488	0.533333	0.183333	11.4667	9.2
CH489	2.05	0.725	15.675	12.0625
CH490	0.75	0.466667	14.2583	10.4083
CH491	1.54167	0.75	9.50833	7.525
CH492	0.308333	NA	12.6917	NA
CH494	0.641667	0.408333	13.1	11.3167
CH495	1.68333	0.95	13.9667	10.0417
CH496	1.26667	1.53333	13.8333	13.3583
CH497	0.8	NA	14.0583	NA
CH498	0.591667	0.7	16.3417	13.4167
CH499	0.508333	0.233333	16.575	13.4833
CH500	0.241667	0.0416667	11.875	11.0083
CH501	0.00833333	0	13.8917	11.7083
CH502	0.85	0.625	14.975	12.8833
CH503	1.225	0.716667	16.325	11.3917
CH504	1.1	0.383333	12.4667	8.775
CH505	1.49167	0.608333	17.2833	12.8667
CH506	NA	0.191667	NA	8.06667
CH507	2.4	1.73333	17.0417	16.3583
CH509	1.25	0.733333	10.125	6.78333
CH511	1.025	0.508333	12.3	8.20833
CH512	NA	NA	NA	NA
CH513	NA	NA	NA	NA
CH514	2.13333	0.541667	13.2167	10.9833
CH519	NA	0.783333	NA	11.4417
CH520	0.616667	0.158333	8.2	8.875
CH522	0.883333	0.358333	11.9917	9.30833
CH524	NA	0	NA	8.13333
CH525	0.916667	0.141667	8.825	7.01667
CH526	1.85	0.866667	12.1667	10.575
