# Supplementary material for: Uncovering novel loci for mesocotyl elongation and shoot length in indica rice through genome-wide association mapping
Source: Planta. 2015 Nov 26;243:645–57. doi: 10.1007/s00425-015-2434-x (PMC4757631; doi:10.1007/s00425-015-2434-x)
Supplement: Supplementary file 10 — Supplementary material 10 (XLSX 15 kb) [file 425_2015_2434_MOESM10_ESM.xlsx]

## Sheet: Sheet1
Table S5 Cumulative percentage of germination in two direct sowing depths
	Percentage of germination in different days (%)
Sowing depth - mesocotyl length	3	4	5	6	7	8	9	12	15	18
2cm-long	3.52394	66.3564	84.641	88.0319	90.1596	90.625	90.758	90.758	90.758	90.758
2cm-short	1.77074	39.1426	60.671	69.5713	73.439	75.4427	77.5862	78.5182	78.5182	78.5182
5cm-long	0	0.865513	18.5752	50.2663	63.7816	65.4461	67.1105	70.2397	73.036	73.7017
5cm-short	0	0.042517	2.16837	12.585	23.0442	28.0612	32.8231	39.1156	46.131	47.4915
Multiple comparison (each row) a
2cm-long	a	b	c	cd	d	d	d	d	d	d
2cm-short	a	b	c	d	de	de	e	e	e	e
5cm-long	a	a	b	c	d	de	de	de	e	e
5cm-short	a	a	a	b	c	cd	de	e	f	f
a, Duncan's muntiple test at 0.05 significance level
