# Supplementary material for: Uncovering novel loci for mesocotyl elongation and shoot length in indica rice through genome-wide association mapping
Source: Planta. 2015 Nov 26;243:645–57. doi: 10.1007/s00425-015-2434-x (PMC4757631; doi:10.1007/s00425-015-2434-x)
Supplement: Supplementary file 11 — Supplementary material 11 (XLSX 74 kb) [file 425_2015_2434_MOESM11_ESM.xlsx]

## Sheet: Sheet1
Table S6 Summary of genetic component of the top 10 PCs
Accession ID	PC1	PC2	PC3	PC4	PC5	PC6	PC7	PC8	PC9	PC10
CH001	0.143792	0.128875	0.108332	0.0117079	0.033829	0.0437662	0.00910994	0.0102206	0.0153518	0.0175763
CH002	0.0760039	0.0944756	0.089379	-0.0102346	0.0354412	0.0277587	0.0226643	0.0353285	-0.00660396	-0.0501859
CH003	-0.0529353	-0.00494739	0.0247114	0.00800157	-0.0735949	-0.00316272	0.00368029	0.0246776	-0.0224568	0.00888849
CH004	0.165686	0.1351	0.105748	-0.00319481	0.0442089	0.0511913	0.0190496	0.0129134	0.0174457	0.000985002
CH005	0.165869	0.124901	0.111159	0.00207926	0.0355789	0.0449785	0.0108845	0.00661331	0.0280559	-0.00466234
CH006	0.114399	0.116177	0.106944	0.00598745	0.0077545	0.027034	0.0185117	0.034028	0.00988583	-0.0253116
CH007	0.0187168	0.0484547	0.0563131	0.0355373	-0.0290306	0.0445891	-0.0090294	0.038898	0.00618903	-0.0585921
CH008	0.0755779	0.0807645	0.0548557	-0.00958452	0.0156946	0.00790616	-0.0105796	0.0477771	0.00727215	-0.0558334
CH009	0.116543	0.103296	0.10767	-0.0121126	0.0122174	0.0350037	0.0101945	0.00663271	0.0165424	-0.0266832
CH010	0.117748	0.11958	0.100731	-0.00285757	0.0124335	0.0622602	0.0274251	0.028527	0.0171128	-0.0121138
CH011	0.149485	0.124774	0.105427	0.00750736	0.0356663	0.0453967	0.0120361	-0.00376669	0.0324589	0.00783233
CH012	0.155287	0.124305	0.107521	0.00735885	0.0382305	-0.0154863	0.0421938	0.0336314	-0.00841927	-0.0134017
CH013	0.14722	0.128036	0.0999133	-0.0112855	0.0287494	0.00745898	0.0591881	0.0247259	0.0181884	-0.0244169
CH014	0.0824236	0.113487	0.112584	0.0381483	-0.0261647	0.0448051	0.0120146	0.0345442	0.0336845	-0.0205464
CH015	0.167055	0.128486	0.116966	0.0389797	0.0401943	-0.00621446	0.0735659	-0.015716	-0.00221932	0.0235606
CH016	-0.0567151	-0.010331	0.0660423	0.0386754	0.0455102	-0.144048	-0.0683786	0.00510325	0.0175794	-0.0430267
CH017	0.144602	0.138267	0.11832	0.0338969	0.0186732	0.0258517	0.0495464	-0.00809731	0.00804013	0.0364807
CH018	0.0328845	0.082407	0.0557633	0.0290751	0.0193847	-0.00369888	-0.0280961	0.018493	-0.0471573	-0.0875553
CH019	0.0542993	-0.103237	-0.0604137	0.0773636	0.0901086	-0.025414	0.0352981	-0.0244253	0.0968732	-0.0321518
CH020	-0.0358267	-0.0299352	0.0548939	-0.028514	0.0780726	-0.0855362	-0.0219846	0.0550132	0.0400573	-0.0757712
CH026	0.151284	-0.0806786	-0.0104524	-0.0388449	-0.0580611	0.0016427	-0.0111216	0.0417286	-0.0456265	-0.0109434
CH027	0.121454	-0.0326498	-0.00763037	-0.0498534	-0.0550624	0.0254075	-0.01942	0.0137241	-0.0422756	-0.0370588
CH028	0.0278221	-0.0711025	-0.00504419	0.0178874	-0.0371873	-0.0374147	-0.0876652	0.0432193	0.0832608	-0.00452423
CH029	0.0459276	-0.0584661	-0.0383641	0.0259099	0.0124136	-0.0619147	-0.045688	0.0296401	0.042002	-0.0164743
CH030	0.11393	-0.0872333	-0.0522482	0.000339102	-0.00749686	-0.00922375	-0.0688631	0.0358867	0.0247383	0.0121785
CH031	0.134999	-0.0599699	-0.0769903	-0.0212822	-0.0678767	-0.0237525	0.0229095	0.0234894	0.00723872	-0.0297138
CH032	-0.0304324	-0.0877795	0.0680546	0.105569	0.0661645	-0.104208	-0.0600554	-0.0213762	0.0536166	-0.0402422
CH033	-0.0679983	-0.0256943	0.00167377	0.104278	0.0441103	-0.0437486	-0.0579013	0.0783805	-0.027541	-0.0556141
CH034	0.188986	-0.139224	-0.044944	-0.0235132	-0.0102233	-0.0910177	0.0182799	0.021375	-0.0356757	-0.0172538
CH035	0.0228889	-0.0532512	-0.0155637	0.0127848	-0.0463691	-0.0148988	-0.0804879	0.0497784	0.074542	-0.0053563
CH036	0.0991383	0.0256272	-0.00393341	-0.0382337	-0.0261209	0.0303176	-0.0484603	-0.00291866	-0.00353005	0.0116612
CH038	0.0950022	0.0850685	-0.0260528	-0.0414219	0.0335278	-0.0581584	-0.0304087	-0.0279285	-0.0121717	0.0445921
CH039	-0.189297	0.00737878	0.0197689	0.0165332	-0.00576575	0.00564558	0.0406598	0.0823005	-0.0764445	0.0516895
CH040	-0.0185237	-0.106878	0.0887965	0.0326801	0.0399424	0.0660203	0.00393562	-0.0101626	-0.0243036	0.0604423
CH041	0.163104	0.0227375	-0.0668702	-0.0700049	-0.0397893	-0.0574708	0.0576194	-0.0498094	0.00967628	0.00637594
CH042	0.0934711	0.0815835	-0.0312452	-0.00790431	0.0373852	-0.0724703	-0.0420158	-0.0336866	-0.0265814	0.0509603
CH043	0.0914434	0.0898279	0.0283689	0.023259	0.0331768	-0.0689412	-0.0487377	-0.131037	0.0413173	0.077753
CH044	0.0928042	0.085025	0.0291615	-0.0137172	0.00635077	-0.0824241	-0.0494832	-0.100023	-0.0142554	0.0960953
CH045	0.111666	0.0837639	0.0291587	-0.00500889	0.0169215	-0.0710987	-0.0417364	-0.0983228	-0.0106418	0.0949056
CH046	0.104412	0.0694709	0.0264726	0.0107107	0.0164849	-0.0517703	-0.0429268	-0.0824616	-0.025408	0.0905917
CH047	0.103007	0.0774004	0.0354178	-0.0125884	0.0141291	-0.0637682	-0.0607075	-0.0879888	-0.00828693	0.0837328
CH048	0.110494	-0.0023909	-0.0198861	-0.0415272	-0.0483779	-0.00586779	0.0296415	-0.03559	0.0437548	0.0258835
CH049	0.174944	-0.0799146	-0.0813531	-0.0204762	-0.0321295	-0.0826047	0.0468713	0.0136805	-0.0220732	0.0241365
CH050	0.00728506	-0.102794	0.00662618	-0.0378906	0.0100054	-0.0285091	-0.0485973	0.0088172	-0.00760691	-0.0357417
CH051	0.123092	-0.0507429	-0.0406743	-0.0596055	0.00569725	-0.0324673	0.0223834	-0.00592184	-0.00378762	-0.0157775
CH052	0.140331	-0.0869551	-0.014865	-0.0548409	-0.0827846	0.0549864	-0.0789611	0.0392924	-0.0277872	-0.00630647
CH054	0.148183	-0.0813289	-0.0655894	-0.0205836	-0.0510728	-0.0558426	0.00401194	0.00317175	0.00115039	-0.026382
CH055	0.0938521	0.0537976	-0.00603942	-0.0937636	0.00513281	0.0219042	0.00706188	-0.0243517	0.064753	0.0402298
CH056	0.0824123	0.0897375	0.0256161	-0.0139139	0.0195617	-0.0973425	-0.0421339	-0.112708	0.037829	0.0811113
CH057	0.121767	-0.0247303	-0.00608381	-0.0656564	-0.1008	0.0180536	-0.0596519	-0.0427168	0.00590112	0.0374638
CH058	0.121734	-0.0247259	-0.00607215	-0.065647	-0.100769	0.0180503	-0.059639	-0.0427113	0.00590592	0.0374509
CH059	0.114157	-0.0701152	-0.00900208	-0.0413071	-0.0886197	-0.0163805	-0.051306	0.0108246	0.0130378	0.00788142
CH060	0.121856	-0.0246692	-0.00608713	-0.0655904	-0.100744	0.0179858	-0.0596671	-0.0426756	0.00587341	0.0374449
CH061	0.075162	-0.0552264	-0.0359215	-0.0185063	0.00879536	-0.0172484	-0.0549801	0.0539129	0.0173542	-0.0381451
CH062	0.174834	-0.115908	-0.0767629	-0.0248607	-0.0248788	-0.0636336	0.0341503	0.00401584	-0.0147135	-0.0297471
CH063	0.149883	-0.0273802	-0.00921728	-0.0853939	-0.0673795	0.00921214	-0.0651897	-0.0163355	0.0445476	0.0291755
CH064	0.178332	-0.0233589	-0.0608253	-0.0157719	-0.0765012	-0.0524255	0.0434379	-0.0141002	-0.0372794	0.029029
CH065	0.117481	-0.0519828	-0.0356638	-0.030459	-0.0137124	-0.00781926	-0.00943292	0.0154451	-0.02464	-0.0202025
CH066	0.0988554	0.0782249	-0.0122862	-0.0880397	0.0109476	-0.030287	0.033809	-0.0508014	0.0223115	-0.0459846
CH072	0.183813	-0.0393369	-0.0770108	-0.0639692	-0.0598556	-0.0641369	0.0543657	-0.000990118	-0.0147119	0.00713067
CH073	0.114813	0.0654263	-0.0164571	-0.0842452	-0.0238176	0.00880015	-0.0203113	-0.00795362	-0.012043	-0.0181824
CH074	0.128215	-0.0571137	0.00603165	-0.0609809	-0.0872528	0.029222	-0.0597046	0.0261817	-0.0463438	0.0134711
CH075	0.135765	-0.0164062	-0.0509874	-0.0609806	-0.0927366	-0.00314944	-0.0301646	0.000548634	0.0296905	-0.00133198
CH076	0.143406	-0.0808386	0.00688135	-0.06924	-0.0863364	0.044878	-0.0900781	0.0331639	-0.042275	-0.0213799
CH077	0.142465	-0.0547625	-0.0138594	-0.0455436	-0.086877	0.00271867	-0.0025875	-0.020756	-0.0465644	-0.0221042
CH078	0.122165	-0.0641714	-0.0119101	-0.0344273	-0.0272415	0.000728963	-0.0332315	0.0416861	-0.0232708	-0.0369769
CH079	0.147904	0.0314595	-0.00710145	-0.0745311	-0.0657063	0.00126685	-0.0351261	-0.0218562	-0.00755058	0.0188451
CH080	0.121966	0.0375875	-0.0490385	-0.0857274	-0.0663624	0.0176102	-0.0131477	0.00837443	0.0285865	0.0287955
CH081	0.153449	-0.0271741	-0.0578074	-0.016204	-0.0571898	-0.0143603	0.0131881	0.0011063	-0.0463878	-0.0292825
CH082	0.130069	-0.0642166	-0.0170145	-0.0606171	-0.0953689	0.0559063	-0.0920075	0.0435128	-0.0276839	-0.0308141
CH083	0.135758	-0.141207	-0.0295277	0.00832568	-0.0114361	-0.0744632	0.0297652	0.0570555	-0.039078	-0.0528054
CH084	0.159547	-0.0298476	-0.0617817	-0.0263592	-0.0752354	-0.0385368	0.0699638	-0.0141526	0.0179848	0.010061
CH085	0.13669	-0.0770561	-0.0155339	-0.0536881	-0.0835735	0.0156714	-0.0634693	-0.0269025	0.00492617	0.0457696
CH086	0.147059	0.00407693	-0.013994	-0.038538	-0.0530193	-0.0498589	0.0542053	-0.0352381	-0.0321718	0.00724708
CH089	0.0884622	0.0645628	-0.0234498	-0.073203	-0.0311898	-0.0126831	-0.0421466	-0.00560987	-0.000906439	0.00861426
CH090	0.105798	-0.0366721	-0.0159081	-0.0406042	-0.0225473	-0.0620347	0.00308844	0.0330725	0.0258095	-0.0242787
CH092	0.162308	-0.0126894	-0.0800361	-0.0319065	-0.0320129	-0.0893165	0.0307366	-0.00539284	-0.00812468	0.016853
CH093	0.118298	-0.122602	-0.0515599	-0.0623354	-0.0591605	-0.0231461	-0.0202123	0.0686991	-0.00277887	0.00533229
CH095	0.149331	0.0434004	-0.0134932	-0.0957325	-0.0774725	0.0200307	-0.0333793	-0.0182205	-0.0219872	0.00951032
CH096	0.107362	-0.0216201	-0.0754051	-0.0226109	-0.0273846	-0.0320622	0.0108542	0.0295213	-0.00810929	0.00863584
CH097	0.132574	-0.0900047	-0.0236315	-0.0679777	-0.0702097	0.00454557	-0.0619134	0.0413797	0.0156304	-0.00130299
CH098	0.159096	-0.085012	-0.0593764	0.00381796	-0.0669313	-0.0469979	0.0416982	-0.0104257	-0.00994392	-0.00231967
CH099	0.0146496	-0.104252	0.0211701	0.0421371	0.0445214	-0.0995067	-0.0505863	0.0455855	0.0438132	-0.0159502
CH101	0.16151	-0.0494487	-0.0568613	-0.0152263	-0.0556889	-0.0447228	0.00754984	-0.00859017	-0.0477386	-0.0184095
CH105	-0.0440692	-0.114741	0.0127338	-0.0871912	-0.0563915	-0.0440417	-0.0400781	-0.0150802	-0.0192513	-0.00584471
CH106	0.118612	0.0628372	-0.0363807	-0.064945	0.0313195	-0.0256508	-0.000349447	-0.0448322	0.0157171	0.0148705
CH108	0.13123	-0.10436	-0.0679026	-0.00144114	-0.0587899	-0.062002	0.0276416	0.0254013	0.00438559	-0.0180262
CH109	0.0816434	0.00661109	-0.00239453	-0.0111719	0.0178237	-0.0101071	-0.0293809	-0.0555251	-0.0276668	0.0152307
CH111	0.0883292	-0.13372	0.0467461	0.145708	0.0684296	0.0389352	0.0318534	-0.0642508	-0.0414955	-0.0149842
CH113	0.134284	-0.0577149	-0.00230385	-0.00352193	-0.0508477	0.0167096	-0.00975278	-0.00553487	0.00711621	-0.00625442
CH114	0.140865	-0.0780262	-0.0159861	-0.050934	-0.0879847	0.048334	-0.0755643	0.0473804	-0.0294185	-0.0123134
CH116	0.0871911	0.0515661	-0.016157	-0.0643877	-0.0221411	0.00665872	-0.000532371	-0.00811812	-0.0267374	-0.0092036
CH117	-0.174398	-0.102896	0.0517736	0.0550093	0.102503	-0.0197455	-0.0778681	0.0240927	0.0679249	0.00498843
CH119	0.118837	-0.0951675	0.0343492	0.0812654	0.0107356	0.113619	-0.0348908	-0.0300649	0.00330834	0.0467827
CH121	-0.0452691	-0.0458777	0.0127659	-0.116865	0.00640197	0.028743	0.041104	-0.0543418	0.00499769	-0.0937332
CH122	0.0190921	-0.0259966	0.0402841	0.0139055	0.13842	0.00272893	0.103363	0.0404184	0.0927208	0.0496959
CH123	-0.153261	-0.113585	0.0405518	0.0235254	0.110775	0.0215063	-0.0425933	0.0315333	0.060714	0.0178226
CH124	0.0246702	-0.0645267	0.0286213	-0.0648126	-0.0309118	0.0868736	-0.0242967	0.0328777	-0.00229819	-0.0209878
CH125	0.123342	-0.124318	0.0100018	0.116002	0.0196345	0.0405624	0.0263334	-0.00634126	0.0705876	0.0294107
CH126	0.0803646	-0.0766799	0.00223135	0.0342274	-0.0218751	0.0647286	-0.0588755	0.00956855	0.0534382	0.0251231
CH127	0.0832383	-0.116272	-0.00807951	0.0350349	0.0106538	0.0605546	0.0309903	-0.0179005	-0.0436218	-0.0200325
CH128	0.109729	-0.0904897	0.038191	0.0868016	0.00487255	0.108295	-0.0310788	-0.0252073	0.0094865	0.0453271
CH129	0.133349	-0.118609	0.0300365	0.0884318	0.00233972	0.0267935	0.0317507	-0.0385565	-0.0562715	0.018065
CH130	0.101797	-0.12398	-0.00419008	0.0673392	-0.0196208	0.0049911	0.0410943	-0.00161665	-0.000473879	0.0126633
CH131	0.140357	-0.0672166	-0.0286398	0.0998208	0.0513968	0.061851	0.0490524	-0.00451716	-0.00246444	0.0319091
CH132	0.14132	-0.151035	-0.0146857	0.0345692	-0.00672672	-0.0164655	0.0479613	-0.00629074	-0.0156937	-0.0102299
CH133	0.107606	-0.151025	0.00851309	0.00549974	-0.0772593	0.00841705	-0.0217669	0.0465362	0.0246251	0.0100913
CH134	0.077161	-0.131339	0.0116408	0.0265284	-0.0135653	0.0606181	-0.0245032	0.0395856	-0.0126292	0.00340936
CH135	0.0272392	-0.137517	0.026608	0.012805	0.0159241	0.0608922	-0.0198091	0.00237368	0.00219819	0.05498
CH136	-0.00149441	-0.0993059	0.0114285	0.0157979	0.0225487	0.072164	0.0042466	0.00986115	-0.0578343	0.0736614
CH137	0.00236806	-0.097719	0.0290585	0.0481681	0.0369116	0.0530322	0.0168674	-0.070974	-0.053346	-0.00762457
CH138	0.13252	-0.0938609	-0.0169566	-0.0735152	-0.0656414	-0.00265343	-0.0429087	0.0263969	0.0191088	0.01998
CH139	-0.144054	-0.031362	0.0395299	-0.160561	0.0258282	0.0658785	0.00436514	-0.027239	-0.0256102	-0.0615297
CH140	-0.126421	0.00759027	0.0924467	-0.0727196	0.0362256	-0.0506641	-0.0157303	-0.0529042	-0.126592	-0.0292932
CH141	-0.137144	-0.0714839	0.0160161	-0.117319	0.0177141	0.0297561	0.00186511	-0.0392266	0.0756425	-0.0412499
CH142	-0.113374	-0.0650529	0.0501622	-0.103623	0.025079	0.0312792	0.00560714	-0.0135774	0.048969	-0.0368915
CH143	-0.0735595	-0.0659578	0.0420985	-0.122693	0.0418465	0.0786127	0.0127732	-0.00784713	-0.0109933	-0.0958146
CH144	-0.0124233	-0.0912415	0.00164761	-0.137855	-0.0396409	0.0473742	0.0347011	-0.0314443	0.00690033	-0.050207
CH145	0.108344	-0.139597	0.0107649	0.128947	0.0548351	-0.0235034	0.0343557	-0.0107433	-0.0113445	0.00707816
CH146	-4.53859e-05	-0.0364723	0.0220293	-0.138001	0.00262534	0.108304	0.000289827	-0.0212959	-0.025723	-0.047991
CH147	-0.02465	-0.106101	-0.0502669	-0.0570609	0.0275817	-0.00496883	0.0858361	0.0247682	-0.00584551	-0.0387417
CH148	-0.186214	-0.0502224	0.00886156	-0.0846937	0.0698927	-0.00431872	0.0309052	0.0431158	0.0112008	0.04357
CH149	-0.033998	-0.0883553	0.0105304	-0.114165	-0.016898	-0.0113466	-0.0320333	0.0266361	0.0764226	-0.0412305
CH150	-0.0577314	-0.0610988	-0.00503385	0.000251019	0.111274	0.016303	0.020468	-0.0835384	-0.00929837	0.0521011
CH152	-0.133805	-0.0646855	0.0582752	-0.10662	0.0547153	0.00811844	-0.0195439	-0.0125473	-0.0538633	-0.0105308
CH153	0.12247	-0.107594	0.0221468	0.0814647	0.060431	0.0094682	0.0909395	-0.00486553	0.00166738	0.0127297
CH154	-0.130435	-0.0197484	0.0531775	-0.147247	0.0254033	0.0366031	0.0121706	-0.0587845	-0.0296129	-0.0700185
CH155	0.159147	-0.0340638	-0.0105932	0.0100825	-0.0315906	0.00905981	0.0903818	-0.00150758	-0.00848822	-0.0402501
CH156	-0.12369	-0.0213903	0.0356801	-0.140828	0.0586992	0.0782663	0.0459175	0.00169816	0.0379432	-0.0706456
CH157	-0.0752824	-0.065123	-0.000250123	-0.0175365	0.060557	0.0122986	-0.0598451	-0.0213919	0.118198	0.0164812
CH158	-0.0815026	-0.0624942	0.00241565	-0.0957214	0.0257933	0.0496743	-0.039119	0.00531354	0.0503849	-0.0370684
CH159	-0.112785	-0.0755708	0.024266	-0.0291679	0.0659342	0.0361196	0.0795795	-0.0138343	-0.0462902	-0.0672251
CH160	0.0948432	0.0765354	-0.00226063	-0.0869589	-0.0369836	0.0170489	-0.0150644	-0.0292039	-0.0115039	0.044252
CH162	0.189063	-0.147521	-0.0520609	-0.0101041	-0.00253916	-0.0319524	0.035558	0.0194153	-0.0224967	-0.0133341
CH163	0.105533	-0.0425547	-0.0676637	-0.0320264	-0.0174026	-0.0602082	0.04087	-0.0426257	-0.0464563	0.0166404
CH164	0.106151	-0.164084	-0.00893781	0.105446	0.0436504	-0.0066571	0.0276105	0.0112289	0.0327455	0.0143115
CH165	0.159103	-0.115964	-0.0554761	0.00528269	-0.0550212	-0.091521	0.0154226	0.034793	-0.0307013	-0.00211399
CH166	0.0990503	-0.0429175	0.0310215	0.0315621	0.00814308	0.0745462	-0.0665784	0.00492895	0.00331741	0.00569494
CH167	-0.0413075	-0.103064	-0.00608514	-0.0859785	0.0376877	0.0298681	0.0101014	-0.0339944	0.0154167	-0.050459
CH168	-0.0196935	0.102352	-0.189187	0.0311834	0.0629824	0.0141655	-0.0412408	-0.0284442	-0.00624693	-0.0116785
CH169	-0.151494	-0.0122845	-0.0165012	0.0169449	-0.0641434	-0.0237721	-0.0228661	0.0310816	0.0746339	0.0392342
CH170	0.120692	-0.0675457	-0.0243617	-0.0345626	-0.0840723	0.070964	-0.0746258	0.0416404	-0.00788662	-0.00841102
CH171	0.0276003	-0.108816	0.0203847	0.0811581	0.0839609	0.0616091	0.0118946	-0.0517069	-0.029548	0.0464861
CH172	0.0799541	-0.139122	0.0167149	0.0958211	0.0572106	0.0600147	-0.0157763	-0.0141254	0.00879322	0.0693786
CH173	0.0740016	-0.0743384	0.024118	0.0930815	0.0822093	0.00618491	0.0472378	-0.0607347	0.0814669	0.0478195
CH174	0.128429	-0.134626	-0.016857	0.0535138	-0.00143961	0.00391431	0.095026	0.000112916	-0.0150989	0.0264841
CH175	0.132339	-0.102653	-0.00661134	0.124043	0.0477249	0.0517363	0.0285521	-0.0324793	-0.018617	0.00825833
CH176	0.0688809	-0.122287	0.00946928	0.0622243	0.0910618	0.0324132	-0.0116541	-0.0118469	-0.0509633	-0.0287009
CH177	-0.132946	0.00726507	-0.0129681	0.020247	-0.080139	0.0154615	0.0303723	-0.0156255	0.000870698	-0.00919816
CH179	0.00163178	0.0571563	0.135299	0.0358387	0.00669651	-0.116557	-0.0662278	-0.037644	-0.0918059	0.000401513
CH180	0.128359	-0.121208	-0.0432703	0.053481	0.0334299	0.00760916	0.0449107	-0.0399856	-0.00499023	0.0013137
CH181	0.112217	-0.109369	-0.0542644	-0.025826	-0.0145596	-0.0878787	0.0169809	0.0163858	0.0444274	-0.0537557
CH182	0.0195844	-0.131592	0.0620202	0.0956482	0.0354895	0.117838	-0.010837	-0.0546453	-0.0255455	0.0551332
CH183	0.182396	-0.0380389	-0.0517068	-0.0292955	-0.024445	-0.0588128	0.0375885	-0.0113804	-0.0128026	-0.00872846
CH184	0.0782424	-0.0733951	0.00155347	-0.0395754	0.0576318	0.0409031	0.096302	-0.0741452	-0.0214769	-0.0271421
CH185	0.0937783	-0.122241	0.0391715	0.0900854	0.0417961	0.0658579	-0.016674	-0.0711087	-0.0201555	0.00666411
CH186	0.0669295	-0.102321	0.0274846	0.0877665	0.0107307	0.120347	-0.0198448	0.00876896	0.00318698	0.0238899
CH187	0.0973651	-0.117732	0.0193446	0.0374222	-0.0313772	0.0741524	-0.0853415	-0.00396357	0.00833815	0.0329645
CH188	0.140855	-0.0783191	-0.016699	-0.0510025	-0.0876	0.0481753	-0.0765466	0.0445933	-0.0297242	-0.0137399
CH189	0.0772793	-0.149249	0.0406989	0.117913	0.0289248	0.0954304	-0.0411068	-0.0367216	-0.0297511	0.0257809
CH190	0.0936476	-0.149186	-0.0129984	0.105921	0.0513339	0.00781286	0.0461831	-0.0752672	0.00179366	0.020165
CH191	0.0923096	-0.150437	-0.0138694	0.107162	0.0495677	0.00711431	0.0485204	-0.0720222	-0.000295596	0.0234749
CH192	0.100628	-0.134558	-0.000194697	0.0585309	0.0184056	0.0524593	-0.0142999	0.0117787	0.0296354	0.032158
CH193	0.112524	-0.115882	0.0294151	0.000906386	-0.00113557	0.0723612	-0.0371988	-0.0202216	-0.0132793	0.0551469
CH194	0.100364	-0.146249	0.0136655	0.0592429	0.0338961	0.0685649	-0.00379516	-0.0117026	0.0269006	0.0286256
CH195	0.106118	-0.122495	0.0169284	0.0659106	0.0419129	0.0228483	0.0874687	-0.00119707	-0.0110425	0.0149391
CH196	0.109132	0.103297	0.0521793	-0.0211383	0.00142812	0.0142161	-0.0135888	0.0184355	0.0211883	0.0184564
CH197	0.149576	0.124025	0.104812	0.0123423	0.0259546	0.0111263	0.0333064	0.00217587	0.0291419	0.00390458
CH198	0.0156362	0.0983079	-0.116279	0.0228237	0.063656	0.00322131	-0.0181093	-0.00457235	-0.0266077	0.00139256
CH199	0.0658025	0.0655305	-0.0852082	-0.0924859	-0.0298441	-0.00830817	0.0436074	0.00495912	0.00528424	0.0583591
CH200	0.165629	0.135187	0.105851	-0.00357109	0.0440132	0.0509929	0.0192497	0.0131632	0.0172292	0.00106327
CH201	0.0888589	-0.0983597	0.0246032	0.0359027	0.00461291	0.0588221	-0.0599353	0.000951406	-0.0297182	0.0422141
CH202	0.052643	0.0421136	0.160806	-0.0215012	0.018363	-0.0762655	-0.0997438	-0.0215056	-0.0831803	0.00787213
CH203	0.0189163	0.0327201	0.0971758	0.00890618	0.0318196	-0.109725	-0.0740225	-0.0424917	-0.0382465	0.049864
CH204	-0.108184	0.0182857	0.0264611	-0.00767451	0.0328755	-0.0723801	0.0909229	0.0543446	-0.0568548	0.0282006
CH205	-0.0549188	-0.000814004	0.117701	0.046812	-0.0276663	-0.0272397	-0.066347	0.0312304	-0.0646206	0.0514728
CH206	-0.0173058	0.04794	0.149979	-0.00241174	-0.00224253	-0.0673392	-0.101149	-0.0285977	-0.103136	0.00624444
CH207	0.120637	0.111862	0.0762221	-0.00284462	0.0350362	0.0210658	0.0326762	0.01597	0.0113563	-0.0278918
CH208	0.115568	0.123308	0.0995002	-0.0211353	0.00524626	0.0506847	0.00842266	0.0199043	-0.00104398	-0.00753761
CH209	-0.259983	-0.0596	0.0137018	-0.139949	0.100279	0.0203853	-0.0075047	-0.0273958	0.0187582	-0.0275075
CH210	-0.120849	0.0549968	0.0230901	0.0755861	-0.093373	-0.0202719	-0.0460319	-0.0323362	0.073855	0.011224
CH211	0.0383162	0.0981154	-0.0224364	0.0285861	9.81887e-05	-0.0118223	-0.00363201	0.064719	0.0238276	0.0184993
CH212	-0.0883088	-0.0155345	0.0230475	-0.125914	0.0314971	0.106344	0.0216781	-0.0413372	-0.0298892	-0.040985
CH213	-0.169559	-0.0919882	0.0385613	0.0263899	0.0527403	0.0363209	0.0188079	0.0628503	-0.0498375	0.028976
CH214	-0.0975939	0.0606692	0.023999	0.127751	-0.112754	0.0165719	0.0508462	-0.0792343	-0.00539548	-0.0797997
CH215	-0.132341	-0.0927703	0.0245355	0.0658814	0.137837	-0.0371679	0.0215554	0.0309724	0.03995	0.0191634
CH217	-0.107741	0.0513469	-0.020808	0.0753361	-0.115497	0.040871	-0.00405939	0.0194315	0.0088581	-0.00783129
CH218	-0.186385	0.00123276	0.0215252	-0.0380528	-0.0401964	0.000933216	0.00225269	-0.020951	-0.03321	0.0379251
CH220	-0.198054	-0.0207095	0.0264469	-0.107083	-0.0139802	0.000971491	0.030134	0.013623	-0.00729209	0.056141
CH221	-0.0620582	0.0589931	-0.00819849	0.117512	-0.0192429	-0.0577927	0.0149153	-0.0521026	0.0152761	0.0309617
CH222	-0.00218967	0.0937613	-0.146684	0.0261409	0.0730297	0.0270848	-0.0211038	-0.0112651	-0.0264577	-0.0130301
CH223	-0.187722	-0.00543583	0.00232686	0.0225205	-0.043157	0.00588487	-0.0222195	-0.00738034	0.0878394	0.0441871
CH224	-0.0248751	0.117215	-0.170751	0.00683577	0.0583259	0.0179125	-0.0197801	-0.00740181	-0.0123718	-0.0298322
CH225	0.117136	-0.160422	-0.0582751	0.0148885	-0.0442216	-0.0853181	0.00356409	0.0346611	-0.021666	-0.0107578
CH226	-0.0347951	0.0965536	-0.16817	0.0279804	0.0768387	0.0363871	-0.0281402	-0.0134427	-0.0313595	-0.0113618
CH227	-0.0960739	0.0639272	0.0800053	0.0928679	-0.0687397	0.0145056	-0.0519382	-0.0637507	0.0229652	0.0160128
CH228	-0.0925196	0.0425617	-0.0575978	0.103898	-0.0335902	-0.0102443	-0.00381353	-0.0501515	0.0224015	0.00768023
CH229	-0.0228766	0.0804913	-0.164933	0.0660202	0.0559138	0.0439849	-0.0337985	-0.0031528	-0.0149541	-0.00820709
CH230	0.0910069	-0.0387333	-0.061046	-0.0584538	-0.0455468	0.0109436	-0.0312429	-0.00198587	0.0416066	0.026034
CH231	-0.128653	-0.0207021	0.0535888	-0.0563856	0.0305147	-0.10419	0.00408037	-0.0467802	0.0474796	-0.062722
CH232	-0.12892	-0.0219073	0.0537374	-0.0565371	0.0306199	-0.103975	0.00402031	-0.046293	0.047122	-0.0617678
CH234	-0.0913764	-0.0546207	0.0508726	0.0655082	-0.0271507	0.0444248	-0.0260479	-0.0399849	0.109168	-0.0819832
CH235	-0.0668192	0.0559161	-0.141862	0.0340556	0.0164948	0.0180549	-0.00629675	0.0546449	-0.0260412	-0.02046
CH239	-0.0658199	-0.0108539	-0.0316205	-0.165613	0.0690803	-0.0139654	0.0756547	-0.0694217	0.0462635	-0.0325757
CH240	-0.16037	-0.0201071	0.00584032	-0.00795928	-0.0458687	-0.0340495	0.0541724	0.0103126	0.0581035	0.0867664
CH241	-0.0542093	-0.0154079	0.0347833	-0.0753218	0.00376531	0.0945408	0.0276214	-0.0571819	-0.00600005	-0.0459046
CH242	-0.152132	-0.0703029	0.0156065	-0.0639471	0.0012845	0.00850332	0.00580432	0.0403239	0.0085334	0.0192544
CH243	-0.0735531	0.0734954	-0.0389751	0.127211	-0.0626487	0.0289855	0.0072298	-0.0728311	-0.0140202	-0.0526859
CH244	-0.0289841	0.0633572	-0.148869	0.0212411	0.0429856	0.00196751	-0.0112568	0.0252257	-0.0534881	0.00380178
CH245	0.126233	-0.16532	-0.0297699	0.105548	0.0488168	0.0135497	0.0700664	-0.0335361	0.0335385	0.0234754
CH246	0.0667821	-0.120944	0.0280427	0.0299696	0.0590343	0.104848	-0.0312056	-0.0143974	-0.0111232	-0.016329
CH247	0.043291	-0.0853208	-0.00936283	-0.0194298	0.0400853	-0.0540736	0.0234445	-0.0103696	0.0533915	0.00415123
CH248	0.0338996	-0.108008	0.0393155	0.0610585	0.0934957	0.0553978	0.00126515	-0.051964	-0.0692029	-0.0276071
CH249	0.0775681	-0.107133	-0.0366898	-0.0118369	0.0133333	-0.0617214	0.0324311	0.00122193	-0.0112559	0.0070611
CH250	0.0270957	-0.0580973	-0.0243511	-0.0317475	-0.00232949	-0.0290333	0.0782592	-0.0387173	-0.00875146	-0.0746501
CH251	-0.0577869	-0.104899	-0.00736549	-0.00313367	0.0331576	0.0622327	-0.0263014	-0.0513362	0.0680779	0.0321111
CH252	-0.0645211	-0.0428804	0.0183214	-0.108212	0.0364637	0.0466371	0.0270141	0.00206528	0.0327408	0.0143312
CH253	-0.0858636	-0.109435	0.0681654	-0.0285074	0.0342293	0.104056	-0.00322459	-0.0062046	-0.00365231	-0.00396452
CH254	0.131805	-0.160155	-0.00863355	-0.0124608	0.00554773	-0.043735	-0.000262221	0.0520532	-0.0247843	-0.0345482
CH255	-0.145918	-0.113787	0.071616	0.024426	0.0179636	-0.0191975	-0.0489767	0.0256887	0.0404872	0.0025256
CH256	0.00196498	-0.0488894	-0.0139006	-0.079681	0.0336619	-0.0301566	0.0866694	-0.0333541	-0.0137307	-0.0201519
CH257	-0.134357	-0.0284683	0.0747641	-0.123422	0.0564742	-0.00568317	-0.0340569	-0.0718001	0.0029109	-0.0243981
CH258	0.084375	0.0411439	-0.0608249	-0.0872657	0.00233602	0.00288634	0.00366552	-0.0297694	0.0420653	0.0590321
CH259	0.00409383	0.0834055	-0.1362	-0.0198841	0.0402763	-0.0117879	0.0180249	-0.00610567	0.0315377	0.0197915
CH260	0.107218	0.0766924	-0.0557975	-0.0481945	0.0199825	-0.00808798	0.0280698	-0.0526648	0.0355683	0.00761739
CH261	-0.00585902	0.0706377	-0.136549	-0.0570043	0.0461827	-0.0110547	0.010018	-0.0309765	0.0378463	0.0157682
CH262	0.00205874	0.0609439	-0.0984315	-0.0350235	0.0103524	-0.0165157	0.0468727	-0.0106993	0.0210106	0.0547836
CH265	0.10894	0.124188	0.0766327	0.00290761	0.0159771	0.0289777	0.0149482	0.0155985	0.00936558	-0.0108873
CH266	-0.0744543	0.0796465	0.0211628	0.131604	-0.104237	0.0319017	0.0440341	-0.0726433	0.00661251	-0.0853997
CH267	0.0656215	-0.0638687	-0.045009	-0.0569342	0.0297576	-0.0402403	0.0357386	0.00569935	-0.0358531	-0.025167
CH268	0.126495	0.123946	0.100869	0.0105006	0.0377997	0.00397074	0.0281601	0.0102836	0.019964	-0.0178213
CH269	-0.0165676	-0.0685684	0.0133666	0.0474508	0.0194204	0.104105	-0.00538131	0.0717291	0.047607	-0.00801358
CH270	0.0320915	-0.0163647	-0.0606594	-0.0516015	0.0213543	-0.0523197	0.0209379	-0.0111712	-0.0420234	-0.0421469
CH271	-0.106758	-0.101857	0.0167913	-0.0357085	0.0470916	-0.033609	-0.0513767	-0.0430616	0.0973676	-0.0298224
CH272	0.07909	-0.0704301	-0.0106489	0.0726335	0.0179694	0.0402492	0.0437698	0.0136642	-0.0142668	0.00861501
CH273	0.163818	-0.159073	-0.0531598	-0.0139133	-0.00859545	-0.0521635	0.0108525	0.0490141	-0.035259	-0.0453021
CH274	0.121301	0.0914117	0.0827112	0.0575339	0.0400401	-0.0395895	0.0329878	-0.00610345	0.0900678	0.0218284
CH275	-0.12225	0.000921977	0.0479274	0.000755999	-0.0065785	-0.0657475	-0.0578847	0.0383163	0.0252468	-0.00256599
CH276	0.0844477	0.0940776	0.033648	-0.0562691	0.00220832	0.0448224	-0.0100891	0.00985671	0.0244774	0.00842807
CH277	-0.167901	-0.0167331	0.0255522	0.0236031	-0.0696228	-0.0357885	0.0477915	-0.00539758	0.0708942	0.0590039
CH278	-0.160363	0.00325093	-0.0469782	-0.0226788	0.0213121	0.0491782	0.000579769	0.0913082	-0.0140402	0.00508151
CH279	-0.0780746	0.0698941	0.00989596	0.124682	-0.106745	0.0364972	0.0503998	-0.0843147	0.0120211	-0.0900086
CH280	0.0104907	0.0639703	-0.138609	-0.00820615	0.0309484	-0.00815224	0.00178912	-0.000673672	0.0397786	-0.00278308
CH281	0.109499	-0.160034	-0.0383578	0.000718535	-0.0411537	-0.0769126	-0.00989975	0.0360783	-0.0200691	-0.00161036
CH282	0.128944	0.0892202	-0.00915505	-0.0827225	-0.00693224	0.0120425	-0.0174267	-0.0162174	-0.019397	0.00601266
CH283	0.137383	-0.0430406	0.0100722	-0.0575148	-0.0657173	0.0368939	-0.0206024	-0.00441021	-0.0191377	0.0329689
CH285	0.0782626	0.048116	-0.0784346	-0.0771257	0.0460158	-0.028156	0.0107833	-0.0231496	0.0599995	0.0413227
CH286	-0.0497098	-0.083262	0.0125807	-0.105491	0.012862	-0.0151007	-0.0104863	0.0555029	0.0750594	-0.0360048
CH287	0.122526	-0.103626	-0.0497598	-0.0174101	-0.0292644	-0.0181244	0.0570794	0.0232865	-0.0026154	0.0254712
CH288	0.0717808	-0.109984	0.00741421	0.0647611	0.0527635	0.0553008	0.0350708	0.000343473	-0.00241287	-0.0355651
CH289	0.0302729	0.0282894	0.0838446	0.0127264	0.0352177	-0.00224961	0.0252314	0.0222844	-0.0281465	0.00937049
CH290	-0.168529	-0.00490829	0.0407535	-0.00397898	-0.0386924	0.00294213	0.0222159	0.076837	-0.0637097	0.0293486
CH291	-0.0420339	0.011275	0.078135	-0.0462867	0.0335098	-0.0771048	-0.0523001	-0.0514911	-0.00390248	0.021371
CH292	-0.152503	0.0131027	0.0311669	0.0152264	-0.0210977	-0.0308293	0.0493206	0.0190803	-0.114879	-0.00674988
CH293	-0.168176	-0.00874717	-0.00560881	0.0270987	0.0286428	-0.0280596	0.0785875	0.0647349	-0.115175	0.0549028
CH294	-0.0172238	-0.0183018	0.0631595	0.0509559	0.0082851	-0.0671564	-0.0841588	-0.00569568	-0.0677619	-0.0769316
CH295	0.0500588	0.0510391	0.137998	0.0268994	0.0473528	-0.113249	-0.0643582	-0.0362989	-0.100057	-0.00797685
CH296	0.0019136	0.0760633	-0.165446	-0.021789	0.0871386	-0.0250259	-0.0193062	0.00379327	-0.00663292	0.00817746
CH297	0.023692	0.0753907	-0.0908274	-0.0546895	-0.00389216	0.00609755	-0.0182815	-0.0170331	0.0317082	0.0681995
CH298	0.0170383	0.0760005	-0.0905867	-0.0696932	0.00589039	0.0216195	-0.0119269	0.00465436	0.0450293	0.0563537
CH299	-0.0799566	0.0491211	0.01253	0.0866715	-0.0516531	-0.0839965	0.0145641	-0.02322	-0.0108398	-0.00747562
CH300	0.123959	0.126848	0.0992323	-0.00827667	0.0103401	0.0366877	-0.00914533	0.0354341	0.0219998	-0.0196633
CH301	0.120669	0.11656	0.0888518	-0.0348418	0.0462846	-0.0459709	0.0608064	0.0332838	0.0351969	-0.00975965
CH302	-0.0470534	0.0188692	0.123955	-0.0349168	0.00386667	-0.0827289	-0.087298	0.014881	0.0429616	-0.0440641
CH303	0.00260485	0.037306	0.0968265	0.0504253	0.0272678	-0.0377613	-0.0448101	0.0182607	-0.0180299	-0.0681231
CH304	0.121164	0.14088	0.0912623	0.000361684	0.00367333	0.00528246	0.0402472	0.0373922	0.00516302	-0.00203797
CH305	0.0112065	0.0364731	0.0511744	0.0589543	0.0471806	-0.0771437	-0.0571885	-0.0190152	0.0344849	-0.0402168
CH306	0.154526	0.134505	0.0910043	-0.00302058	0.0346363	-0.00292027	0.0560284	0.0324392	0.00748265	-0.000168014
CH307	-0.00371227	0.0603854	0.13008	0.0290542	0.00878414	-0.113669	-0.0702328	-0.0353379	-0.0946402	0.0141279
CH308	0.142893	0.138879	0.120086	0.0265994	0.0236651	0.0179574	0.0479996	0.0183125	0.0229492	0.0357717
CH309	0.140576	0.126639	0.117745	0.014241	0.0394204	0.0132001	0.0493544	0.0130901	0.0056049	0.0100357
CH310	0.099415	0.0968868	0.116781	-0.0137964	0.0278337	0.00187875	0.0233158	0.0298339	0.0777671	0.00854859
CH311	0.11222	0.0737744	0.00984168	-0.0736324	-0.00475752	-0.0335347	0.0178277	-0.027154	0.0335069	0.01107
CH312	0.155435	0.135901	0.0917075	0.0144648	0.0290143	-0.00631012	0.0351522	0.0190468	0.0015211	-0.0146663
CH313	-0.0915437	-0.0281536	-0.0286241	0.0568014	-0.0320393	-0.0550423	0.0464358	0.0365245	-0.0304455	0.0331093
CH314	-0.0945639	-0.0308203	-0.0294231	0.0602929	-0.0358159	-0.0563048	0.0468021	0.0376435	-0.0275973	0.0299815
CH315	-0.204973	-0.0150143	-0.02861	0.0620666	0.0254541	-0.0341166	0.0930971	0.00127575	0.0318049	0.0778774
CH316	-0.162497	0.0029272	-0.0103261	-0.0731165	-0.0368693	-0.00385197	0.0342484	0.012591	0.0114051	0.0629563
CH317	-0.162161	-0.0104114	0.0275151	-0.0865603	-0.0130833	-0.0169942	0.0298295	0.0129113	0.0161517	0.040098
CH318	-0.185622	-0.0265414	0.0176561	-0.0555784	0.0396757	-0.0275603	0.0295769	0.0964003	-0.00134385	0.0535592
CH319	-0.154621	0.0353147	0.0193778	-0.00191524	-0.0714017	0.0359996	-0.0253031	-0.00182354	0.0128128	0.00664528
CH320	-0.117797	-0.0372854	0.0322559	0.0248351	-0.00862214	-0.0594787	-0.0474521	0.071222	0.0509362	-0.0186644
CH322	0.161372	-0.0251914	-0.0528388	-0.0345963	-0.0696048	-0.0523906	0.080847	-0.0376121	0.0175081	0.0153121
CH324	-0.163482	-0.0171164	0.0293848	-0.0218334	-0.0674915	0.0477881	0.0268515	0.0216309	-0.041984	0.0318401
CH325	-0.220248	-0.140878	0.0613722	-0.0281519	0.0412642	0.0145207	-0.0058254	-0.0209174	0.0342103	0.000876082
CH326	-0.0859802	-0.00385592	0.0458741	0.00098071	0.0940989	0.029134	-0.0974957	0.0117607	-0.0551939	0.0697281
CH327	-0.0909609	0.0195474	-0.0407586	0.0516936	-0.0714023	0.0403178	-0.0323997	0.0528378	0.0134568	-0.0383188
CH328	-0.0786588	0.014135	0.0706155	-0.175786	0.00359829	0.00941301	0.00379211	-0.0391659	-0.0395609	-0.0473941
CH329	0.0959466	0.110335	0.101035	-0.0321371	0.0335059	0.0462165	0.0118943	0.0782637	0.0458673	-0.0229656
CH330	-0.0984434	0.0478809	0.0166729	0.0395589	-0.0351863	0.00456466	-0.050509	-0.0225002	-0.00576188	-0.00933343
CH331	-0.0907911	-0.0141714	0.0181743	0.0924118	0.0298476	-0.0280462	-0.0559587	0.00976161	0.0522571	0.0226012
CH332	-0.0312648	0.113603	-0.16164	0.0499168	0.0221657	0.0310815	-0.0399811	0.0226466	-0.0195663	-0.0460345
CH333	-0.0596736	0.0775396	-0.133857	0.0153005	0.0353447	0.0249821	-0.0311058	0.0126703	-0.0362344	-1.94483e-05
CH334	-0.274164	-0.0466923	0.0193151	-0.140778	0.0430527	0.0129367	-0.00838477	-0.0624764	-0.00342327	-0.0357109
CH337	-0.0759649	0.0776855	0.0182984	0.130543	-0.112645	0.0270423	0.0457759	-0.0819165	0.0101341	-0.091991
CH338	0.0342735	-0.0139325	0.10314	0.0970548	0.101099	-0.0317434	-0.0110041	-0.0167413	0.0605013	0.0212536
CH339	0.130361	0.109427	0.0796632	0.00315314	0.0305766	0.018358	0.0230194	0.0181094	0.0167629	-0.0170827
CH340	0.146689	0.120265	0.106809	-0.00769034	0.0113594	0.0165611	0.0462995	0.00413745	0.0153051	-0.0326001
CH341	0.0853954	0.114529	0.0568114	-0.0376223	-0.0104161	0.0458633	-0.00708443	0.0207749	0.0064059	0.0310144
CH342	0.0678948	0.0660986	-0.0368421	-0.0612174	-0.00779859	0.0357944	0.0064534	0.0167726	-0.00890222	0.0235185
CH343	0.0314999	0.0609366	-0.0952754	-0.0434633	-0.0218403	0.0151102	-0.0197647	-0.00949263	0.0391607	0.0550228
CH344	-0.00750342	0.0867675	-0.121247	-0.0569052	0.0416099	-0.0147303	0.00550863	0.0120749	0.00177481	-0.00399551
CH345	0.023684	0.0643985	-0.131405	-0.0160947	0.059446	-0.0327582	-0.033874	-0.0203228	0.00028757	0.0100717
CH346	0.0906924	0.117464	0.023512	-0.0255956	0.0326489	0.0559102	0.0219588	0.0194914	0.0125146	-0.0129785
CH347	0.00960882	0.102512	-0.131701	0.000303617	0.0302264	0.0290212	-0.00361874	0.0042612	-0.0284532	-0.012628
CH348	0.018769	0.0915858	-0.125055	-0.0163404	0.040582	0.0120741	-0.0026237	0.00738456	-0.0115417	-0.0142759
CH349	-0.0247479	0.0825172	-0.168225	0.0592741	0.0441525	0.0386875	-0.0188777	0.0215794	-0.00776204	0.00398577
CH350	0.0434368	0.111069	-0.104128	0.0248492	0.0244909	0.00906598	-0.0357088	0.0236421	-0.0421987	-0.0240591
CH351	0.00822163	0.0747571	-0.118232	-0.00541834	0.00519644	-0.0272741	0.00631267	-0.00822795	0.067766	-0.00939883
CH352	-0.011781	0.0800284	-0.143393	0.0329614	0.0666473	0.00815011	-0.00537139	-0.0110653	-0.0244918	-0.0196388
CH353	0.0408369	0.115671	-0.102978	-0.0113418	0.00359617	0.0260812	-0.0394679	0.0215907	-0.0215163	0.0258422
CH354	-0.00786149	0.0763637	-0.129743	0.0124798	0.0520778	0.0184178	0.00150955	0.00127617	-0.0165272	-0.021075
CH355	-0.0119574	0.0655252	-0.136647	0.00797373	0.0638411	0.0177214	0.00101931	-0.0282323	-0.0131763	0.00050862
CH356	-0.179677	0.0377105	0.0441292	0.00909342	-0.0682573	0.0343121	-0.00650952	-0.015087	-0.0206998	0.0379032
CH357	-0.167899	-0.0166624	0.0255155	0.0235912	-0.0695931	-0.0358673	0.0477483	-0.00538329	0.0707965	0.0590059
CH358	0.122233	0.118654	0.111731	-0.00642141	-0.0186396	0.00478508	0.0694572	0.056008	0.0115759	0.00801329
CH359	-0.0979635	0.0605941	0.00465677	0.05355	-0.106537	0.0341306	-0.0365547	-0.0133453	0.0228832	-0.0376858
CH360	-0.118052	0.018864	-0.019281	0.123106	-0.0548655	0.0187226	0.016637	-0.0169952	0.0052502	-0.0315801
CH361	0.038144	0.0982723	-0.024708	0.0276142	0.00189015	-0.0132547	-0.00649548	0.0666221	0.0209644	0.0163073
CH362	-0.189321	0.00738982	0.0197428	0.016541	-0.00578226	0.00566455	0.0406643	0.0822995	-0.0764573	0.0516947
CH363	0.105965	-0.16391	-0.0527944	0.0344614	-0.0713973	-0.0865429	0.0196095	0.05609	-0.0113317	-0.00528912
CH364	-0.0383964	0.0133134	-0.0433502	0.0771781	0.0554302	-0.0134904	-0.0559055	0.0290154	-0.0444499	-0.0693173
CH365	-0.274164	-0.0466923	0.0193151	-0.140778	0.0430527	0.0129367	-0.00838477	-0.0624764	-0.00342327	-0.0357109
CH366	-0.113754	0.0235317	-0.0447494	0.0684533	-0.0878019	-0.0147504	-0.0135458	0.00276434	0.0524869	0.0187117
CH367	-0.118869	0.0194779	-0.0481624	0.0820168	-0.0474076	0.048097	-0.0305729	0.0161362	0.0155446	0.00805949
CH368	-0.19834	-0.00672945	0.0097566	-0.081888	-0.0307185	0.00113543	0.0359637	-0.0318141	0.0159029	0.0533129
CH369	-0.185029	-0.0106925	0.0059027	-0.0407566	-0.0869792	0.0696199	0.0374251	0.000740576	-0.0422426	0.0505282
CH370	0.0974684	0.122228	0.110457	-0.0136183	0.0105799	0.0442939	0.0414989	0.053277	0.0321719	-0.00569868
CH371	-0.274164	-0.0466923	0.0193151	-0.140778	0.0430527	0.0129367	-0.00838477	-0.0624764	-0.00342327	-0.0357109
CH372	-0.108317	0.0428726	0.0725895	0.0855255	-0.0899721	0.00619756	-0.0307625	-0.023413	0.0101799	-0.000743735
CH373	-0.0496001	0.0846113	-0.128643	0.0747184	0.0424446	0.00110044	-0.0241526	0.0481772	-0.0322969	-0.0376375
CH374	-0.179339	-0.00958169	0.0112352	-0.0484098	-0.081548	-0.00788017	0.0462098	0.016727	0.0368963	0.0358278
CH375	-0.143832	0.00704091	-0.0219166	0.073815	-0.046129	0.01688	0.034218	-0.0643016	0.00724648	0.0173949
CH376	-0.109783	0.0402447	-0.0154684	0.0444678	-0.0575645	-0.0340372	0.0369253	-0.0194304	0.0135875	-0.0167233
CH377	-0.0360957	-0.002471	0.0651745	0.0370511	-0.0101039	-0.121993	0.00230627	0.0543919	-0.0139915	0.0241696
CH378	-0.139061	0.0123937	0.0394914	0.0125767	0.0089511	-0.00892686	0.00372166	0.0384694	-0.054941	0.0238864
CH379	-0.0556332	-0.0294661	0.0787821	0.0113174	0.0126549	-0.144111	-0.0314764	0.0380741	0.0480027	-0.0533927
CH380	-0.0976229	0.0607076	0.0239711	0.127804	-0.11281	0.016584	0.0508523	-0.0792489	-0.00542635	-0.0798132
CH381	-0.128596	-0.00478874	0.0511209	0.00976731	0.0207653	-0.0201096	0.0382801	0.067381	-0.0936115	0.0620604
CH382	0.0510912	0.055063	0.132991	0.0293536	0.0381284	-0.109321	-0.0502679	-0.033077	-0.0902748	8.07335e-05
CH383	-0.0476643	-0.0165309	0.0895044	0.0783043	0.0676904	-0.063941	-0.0448662	0.0384796	-0.0256162	-0.0674069
CH384	-0.203049	-0.0149568	-0.02393	-0.0165083	-0.0820903	0.0109294	0.0582439	-0.00810908	0.0522892	-0.00720386
CH385	-0.274156	-0.0465888	0.0190895	-0.140809	0.0429959	0.0130538	-0.00825886	-0.0625026	-0.00338653	-0.035861
CH386	-0.108421	-0.0192114	0.0035762	0.100602	0.0279716	-0.109465	-0.0461488	0.0402966	0.0196476	-0.0207152
CH387	0.0946569	0.121838	0.0883146	-0.0199676	0.0172156	-0.0113327	0.0379893	0.0347796	0.0145795	-0.0400524
CH388	0.123175	0.126803	0.112376	-0.0269184	0.00886341	0.0304381	0.00178313	0.0547563	0.0124917	0.00117544
CH389	0.117568	0.125172	0.0952425	-0.00255067	-0.0199012	0.00792957	0.066746	0.0319761	0.0163222	0.00152564
CH390	0.0677912	-0.0323406	0.0424539	0.0383373	0.0282845	0.0803935	-0.0955956	0.0105423	-0.0284308	-0.0270403
CH391	-0.00626392	-0.0883689	0.0131243	0.0144937	0.0308816	0.0552762	-0.0645964	0.0459029	0.0756113	0.0197008
CH392	-0.164407	0.0233345	0.0507007	-0.0107964	-0.0344598	-0.0241007	0.087321	0.0308252	-0.123892	0.0152678
CH393	-0.100171	-0.0312965	0.0118778	0.0262375	-0.0217397	-0.0873523	-0.00510094	0.0516904	0.0628218	-0.0452281
CH394	-0.164489	-0.0290301	-0.00884706	-0.0846022	0.0541697	0.0360968	-0.0269049	-0.0119919	-0.0862152	-0.0391091
CH395	0.127978	0.107302	0.100248	-0.00888287	-0.00764025	-0.00302212	0.0608037	0.0313684	0.00430795	-0.0258289
CH396	-0.0767171	0.0239939	-0.0270588	0.0758759	-0.0814488	-0.00447019	0.0148622	0.00706765	-0.0285673	-0.0406384
CH397	0.0849005	-0.0944269	-0.071489	-0.00536412	-0.0334862	-0.0420207	0.0567251	0.0138556	0.0240683	-0.00402611
CH398	-0.103129	0.0506646	0.034195	0.0933155	-0.11625	0.0664383	-0.0180102	-0.0563026	0.0167858	-0.0354607
CH399	-0.0598683	0.0161832	-0.0237512	0.0604581	-0.000502788	0.0138066	0.00783149	0.0108099	-0.00649812	-0.0209623
CH400	-0.0517004	0.0655161	-0.0262345	0.0941773	-0.101377	0.00756449	0.0566212	-0.0487409	0.0156113	-0.09908
CH401	0.111594	0.131619	0.106411	-0.0337312	0.0359388	0.0522679	0.0179001	0.0783092	0.026027	0.00724439
CH402	0.104932	0.114924	0.086386	0.0190551	0.00199384	0.0427558	0.0282033	0.0703143	0.0503806	-0.00954089
CH403	0.0994873	0.139427	0.0834907	-0.00505722	0.0316374	-0.00159011	0.0360633	0.0391891	0.00926112	-0.0367906
CH404	0.0967127	0.127183	0.111252	-0.00877951	0.0165753	0.0309601	0.0172883	0.0241229	0.0359584	0.0143921
CH405	-0.142148	0.0200073	0.0264556	0.0253526	-0.0966968	0.0220634	0.00971053	-0.0113168	-0.0578972	0.0341572
CH406	0.0848348	-0.125027	0.00921567	-0.0388428	0.00151669	-0.007411	-0.0389621	0.0582527	-0.00568769	-0.000358135
CH407	-0.0985898	0.00472153	-0.00290625	0.0576156	-0.00591063	-0.129851	0.00581128	0.00480925	0.0053189	0.0188438
CH408	-0.161598	-0.00514365	0.0348591	-0.0687197	-0.0185412	-0.0403011	0.028573	0.0372679	0.0242717	0.024669
CH409	-0.0695694	-0.0276707	0.0301126	0.00848508	0.0301061	-0.125632	0.0163058	0.0144795	0.0557486	-0.0515086
CH410	-0.154331	-0.0062857	0.018085	-0.0907159	-0.029898	-0.00510177	0.0405667	0.0254274	0.0238441	0.0711622
CH411	-0.154284	-0.00630163	0.0181163	-0.0907053	-0.0298662	-0.00510525	0.0405684	0.0254129	0.0238611	0.0711367
CH412	0.0551382	-0.0203897	0.0140847	-0.0532065	-0.0323351	-0.00158884	0.0253797	-0.0866001	-0.0539281	0.00324705
CH413	0.0322062	-0.0859098	0.056657	0.0996706	0.100926	0.0498147	0.0499422	-0.0303519	-0.0533266	0.0154696
CH414	0.0551553	-0.0203746	0.0140525	-0.0532043	-0.0323723	-0.00158812	0.0253793	-0.0866196	-0.0539806	0.00326095
CH415	-0.156272	0.0178488	-0.0107073	0.0634931	-0.075254	0.0313937	-0.0367223	-0.0350874	0.0229482	0.0179271
CH416	0.0410154	0.0903349	-0.132751	-0.0143488	0.0465302	0.0130402	-0.0099212	-0.0241888	-0.000156916	-0.0175938
CH417	-0.140096	0.0219443	0.00450038	0.00309394	-0.0155375	0.0521079	0.000534402	0.0342425	-0.0155486	0.0424914
CH419	-0.185823	-0.0833466	0.04662	-0.118138	0.0670597	-0.0225429	-0.0552052	-0.0175936	0.00199351	-0.0686515
CH420	-0.174399	-0.0145896	-0.0193893	0.0260839	0.0156826	-0.0212685	0.0901208	0.0861668	-0.10565	0.0643431
CH421	-0.152859	0.0340008	0.0501404	-0.0382821	0.00249394	0.0260527	0.0494437	0.0906627	-0.0803182	0.0532454
CH422	-0.113902	0.0590849	0.0242844	0.0880457	-0.110197	0.0184416	-0.0324643	-0.0796396	0.0496786	-0.0231554
CH423	-0.113754	0.0235317	-0.0447494	0.0684533	-0.0878019	-0.0147504	-0.0135458	0.00276434	0.0524869	0.0187117
CH424	-0.104149	0.00128811	-0.0327559	0.031164	-0.0624083	0.0367555	-0.0228234	0.0726041	0.0370965	-0.0442729
CH425	-0.217258	-0.0278517	0.0226896	-0.0944336	-0.0175369	-0.00861067	0.0543575	0.0123056	0.0298225	0.0444088
CH426	-0.168938	0.0082427	0.00690357	0.0187578	-0.0272618	0.0406081	-0.0122465	0.00473514	0.00131177	0.0465642
CH427	-0.0667506	-0.0272897	0.0631211	0.0355176	0.0476756	-0.127917	-0.0296362	0.0364181	0.019722	-0.0200032
CH428	-0.102586	-0.0261723	0.0133836	0.0458275	0.0200534	-0.100536	-0.0264838	0.0366752	0.056621	-0.03593
CH429	0.0985871	0.100115	0.0938827	-0.00507652	0.0222825	0.020206	0.0265375	0.0779615	0.0208195	-0.023365
CH431	-0.101458	0.0611725	-0.0129793	0.0655004	-0.114595	0.031657	-0.00467307	0.0178736	0.00428279	-0.0101351
CH432	-0.124495	0.0554365	-0.00674761	0.0723785	-0.0907896	0.0320034	-0.0379504	-0.0139149	0.0205798	-0.00183934
CH433	-0.123457	0.0290059	-0.0258794	0.00103565	0.01581	-0.0813015	0.0398448	-0.0402685	-0.02452	-0.00368406
CH434	-0.0666204	0.0454967	0.0274689	0.0844637	0.0376139	-0.0596156	-0.0277444	-0.0291842	-0.0530648	-0.007102
CH435	-0.0396738	0.0305184	0.00605254	0.109242	1.62489e-05	0.0332411	-0.00480409	0.0647043	0.000602023	-0.0642918
CH436	-0.122361	0.0284622	-0.0178515	0.0166835	-0.0577946	-0.0284817	-0.00357999	-0.0239758	0.00454571	-0.050351
CH437	-0.165506	-0.00783855	0.0109487	-0.0169072	-0.0536925	0.0117114	0.0571406	-0.00911975	-0.019508	0.0456976
CH438	-0.123869	0.00952031	0.0212855	0.0333298	-0.0652266	0.0724119	-0.0207659	-0.0217944	-0.0135331	0.0499279
CH439	-0.0796343	0.0646936	0.0079809	0.0952461	-0.0838496	-0.0122882	0.033354	-0.0186656	-0.0133344	-0.0497324
CH440	-0.121823	0.00784561	-0.00525902	0.0815194	-0.00913616	-0.0871588	0.0152475	-0.0474137	0.0882524	-0.0321163
CH441	-0.168428	-0.000688994	0.021112	0.00418698	-0.069275	-0.0195832	0.0189799	0.00231854	0.037337	0.0246418
CH443	-0.202969	-0.0139518	-0.016394	0.0603508	0.02204	-0.0418858	0.0956065	0.00412658	0.0283605	0.0772326
CH444	-0.131842	0.030439	-0.00177585	0.00393644	-0.0258525	0.00672554	-0.0116302	0.031489	-0.0463755	0.0538744
CH445	-0.0816405	0.0212094	-0.0196237	0.0715507	-0.0208445	-0.0475376	0.00163268	-0.031396	0.0467856	-0.0357528
CH446	-0.111757	0.0548297	0.0167414	0.0112445	-0.0615158	0.016797	-0.022775	-0.0623715	-0.0277889	-0.0392398
CH447	-0.230742	-0.0447941	0.0607853	-0.106546	0.0333423	-0.00339063	-0.0017038	-0.0530604	0.0021374	-0.0566234
CH451	-0.153787	-0.0473308	0.0492768	0.0398974	0.0408548	0.0241225	-0.0235264	0.097817	-0.0249283	0.0503481
CH452	-0.056878	0.0183931	-0.00542111	0.0959057	-0.0453168	-0.0271673	0.0237951	0.0176839	-0.0629886	-0.0630685
CH453	-0.0699868	0.0297786	0.00397149	-0.0357244	0.0170409	0.0182638	-0.0423904	0.0424584	-0.0304115	0.0146555
CH454	-0.136797	0.00168048	0.0282457	0.0380733	-0.0319369	0.034727	-0.0204839	0.0106764	0.0106572	0.0403876
CH455	-0.0835734	0.00134762	0.128575	-0.0180291	0.0308969	-0.0431969	-0.0488749	-0.04827	-0.0599229	0.00899647
CH456	-0.0858041	0.0557321	0.0258585	0.106385	-0.0514955	-0.0275177	-0.000204644	0.0259867	-0.0365413	-0.036031
CH457	-0.136041	-0.00316535	0.0118595	0.0132465	0.0301493	-0.0453952	0.0351235	0.0645202	-0.0768366	0.0647855
CH458	-0.0242202	0.0904561	-0.172585	0.0169887	0.086099	0.0388306	-0.0275862	-0.00310712	0.00144966	-0.0346756
CH459	-0.00812606	0.090846	-0.135499	0.0417517	0.0390356	0.0588663	-0.0507044	-0.00576681	-0.0225249	-0.00816811
CH460	0.0438283	0.105997	-0.0735956	-0.0111462	-0.000141411	0.0452994	-0.00825264	-0.000158016	0.00787695	0.0187005
CH461	-0.0219574	0.0816894	-0.166417	0.0367916	0.0692292	0.0181818	-0.0212299	0.00994132	-1.86321e-05	-0.0169959
CH462	-0.0421408	0.0935808	-0.182532	0.0120505	0.0742282	0.0292043	-0.0205784	-0.00405604	-0.0139595	-0.00216067
CH463	-0.0350579	0.0954774	-0.180328	0.0124384	0.0908428	0.0188482	-0.0456453	-0.00718949	-0.0283238	-0.0226083
CH464	-0.0431531	0.0970393	-0.18491	0.00607384	0.0506937	-0.00662718	-0.0375941	0.000931656	0.000151927	-0.0349105
CH465	-0.0205952	0.101181	-0.180523	0.0255191	0.0812588	0.0204241	-0.0295986	-0.00515342	-0.0138281	-0.0182443
CH466	-0.0157518	0.0911792	-0.141238	0.0274513	0.0444769	-0.0229941	-0.015921	0.0263634	-0.0436884	0.00720455
CH467	0.000234509	0.0552464	-0.129154	-0.031053	0.0427073	-0.0302671	0.000321893	0.0149637	0.0497342	0.0356054
CH468	-0.0049179	0.11352	-0.166334	-0.0100656	0.0397875	-0.0100631	-0.00415504	-0.0112536	-0.0256294	-0.00159062
CH469	-0.0153479	0.0869852	-0.16596	0.0376444	0.0634755	0.0277088	-0.0199996	0.0131716	-0.0278096	-0.00287162
CH470	-0.172809	0.012747	-0.0700071	0.0120888	-0.0111389	-0.0362307	0.0911666	-0.000227116	0.0151826	0.0233712
CH471	-0.19183	-0.0220485	-0.0069742	-0.0266088	-0.061387	-0.0118656	0.0205187	-0.00184419	0.0588862	0.0426366
CH472	-0.184977	-0.0245369	0.0055302	-0.0541871	-0.0422112	-0.00448571	0.0287637	0.0428778	0.00981054	0.0707543
CH473	-0.0314322	-0.0302204	0.0780924	0.0247432	0.00616429	0.00930638	-0.0771084	0.0381262	-0.0319176	-0.0460514
CH474	-0.149973	0.0267934	-0.0666033	-0.0447587	0.0378101	-0.00642792	0.0413531	0.0501705	-0.00238675	0.049537
CH475	-0.0199263	0.104936	-0.150024	0.0183262	0.0348236	0.0103636	-0.0215395	0.0339866	-0.0338081	-0.00966516
CH476	-0.0528939	-0.0481884	0.0296768	-0.107641	0.0366732	0.0931859	0.0254816	-0.0214636	-0.0292993	-0.0223065
CH477	-0.0152388	0.040161	0.151123	-0.0166185	-0.00168255	-0.0742789	-0.0951558	-0.0180535	-0.0791066	-0.000547226
CH478	-0.145638	-0.00527094	0.0311248	0.0431909	-0.0461357	-0.00669911	-0.0234917	0.0093692	0.0706967	0.0147826
CH479	-0.00929763	0.117259	-0.174665	0.0261943	0.0496269	0.030763	-0.00786119	-0.000178686	-0.00206178	-0.00485347
CH480	-0.0789049	0.0352868	-0.0462146	0.0728356	-0.079947	-0.0172801	0.0182127	-0.0110369	-0.00161702	-0.0381432
CH481	-0.111125	0.0356613	-0.0891549	-0.0105246	0.0138647	0.000505079	-0.060209	0.0293058	0.0154467	0.0290146
CH482	-0.0461594	0.0519883	-0.0544034	0.0486369	-0.0119833	0.0631617	-0.0454725	0.0645746	0.0340121	0.0364456
CH483	-0.164363	0.0233263	0.0506467	-0.0108535	-0.034509	-0.0241073	0.0873479	0.0307855	-0.123958	0.0152667
CH484	0.0941006	0.0835128	0.0425454	0.0287093	0.0242306	-0.0550318	-0.0618231	-0.11896	0.00462483	0.0718931
CH485	0.110265	0.121851	0.124933	-0.0383293	0.00582469	0.0408846	0.0117408	0.0600987	0.0158463	-0.0271436
CH486	-0.0682947	0.0416738	-0.0282212	0.0938895	-0.022481	-0.00878064	-0.00178251	0.078384	-0.0221947	-0.0179249
CH487	-0.148392	0.0144245	0.0270806	0.0285919	-0.0642821	-0.0138195	0.0536368	-0.0153211	-0.0700345	0.0327207
CH488	0.106364	-0.187535	-0.0203443	0.109227	0.0675388	-0.000864238	0.0346343	-0.0363332	0.0153372	0.00405189
CH489	-0.103958	0.0511221	-0.013288	0.0826523	-0.100102	0.0536611	0.00814245	0.0198075	0.0125615	-0.00128862
CH490	-0.1199	0.0149566	-0.0136753	0.0694818	-0.0570608	0.0271983	-0.00958097	-0.0689647	0.00603968	-0.0215277
CH491	-0.0857167	-0.00382594	0.0457014	0.00112294	0.0940425	0.0293247	-0.0972375	0.011797	-0.0551031	0.0695909
CH492	-0.165395	0.0167678	0.0129874	-0.0421175	-0.0957289	0.0392064	0.0140128	0.0106003	-0.0119849	0.0104538
CH494	-0.0404835	0.0307399	-0.0749234	0.0921748	0.0191198	0.0108006	0.00315554	0.0195962	0.0214455	-0.0359577
CH495	-0.0684693	0.0613013	-0.0287389	0.00321871	0.0147487	0.00602705	-0.0807902	0.0591188	-0.0472033	-0.0327219
CH496	-0.0411912	0.110881	-0.166324	0.0280197	0.0573337	0.00384513	0.00723517	0.0104796	0.00467792	0.00609336
CH497	-0.0259431	0.097751	-0.180353	0.0422659	0.0599348	0.0407188	-0.0297078	-0.00465319	-0.0251533	-0.0351879
CH498	-0.161028	0.0394606	0.0553515	0.0647485	-0.0741899	0.0698782	-0.00667227	-0.0653474	-0.000682348	0.0357495
CH499	-0.0594507	0.0580434	-0.0205265	0.00970836	-0.00907311	-0.00249295	0.0187482	-0.0243181	-0.00862315	-0.0232918
CH500	-0.10464	0.0495644	-0.0595418	-0.000811326	-0.0100268	0.00970095	0.0593027	-0.0182763	-0.0605621	0.0134139
CH501	-0.0756472	0.0775976	0.0183985	0.130081	-0.11224	0.0268905	0.0456364	-0.081905	0.0100073	-0.0919305
CH502	-0.0918728	0.0158054	-0.0242902	0.016948	0.0668725	-0.0175992	-0.0489558	0.102104	0.0998105	0.0160914
CH503	-0.130964	0.00982158	-0.0759617	-0.00387406	-0.0427597	0.0227817	-0.03536	0.0307283	0.0415444	0.0153806
CH504	-0.0429472	-0.0182219	-0.0371007	-0.162199	0.0585779	0.00743797	0.0759846	-0.072144	0.00336151	-0.0354353
CH505	-0.140094	0.0219621	0.00447317	0.00311497	-0.0155264	0.0521075	0.000536635	0.034249	-0.015575	0.0425031
CH506	0.0341569	-0.144668	0.0403697	0.171253	0.110912	0.0426933	0.0118916	-0.0251301	-0.00690924	-0.0356194
CH507	0.0923985	0.0651559	0.0220474	-0.0519391	0.0104514	0.0203594	-0.00348153	0.00329299	0.03812	0.0172746
CH509	0.0142587	-7.46295e-05	0.00824427	-0.0164839	0.0696512	-0.0509436	-0.0570047	-0.0449713	0.00167021	0.0332461
CH511	0.165445	-0.0424485	-0.0429209	-0.0284448	-0.0424769	-0.0308126	0.023375	0.00761012	-0.0235608	-0.05096
CH512	0.109546	0.0823922	-0.00651258	-0.0956575	-0.010054	0.0437904	0.0170446	-0.0288045	0.018124	-0.0134578
CH513	0.125955	0.0447462	-0.0531078	-0.0888223	-0.0219985	-0.034778	0.0354048	-0.0351805	0.0213531	0.0183862
CH514	0.140398	-0.0774088	0.00739252	-0.0624598	-0.0642346	0.028274	-0.0248083	0.0132051	-0.0105693	0.0182058
CH519	0.10169	0.0419232	-0.0284911	-0.0450616	-0.0139316	0.0152925	-0.0363935	0.0041486	-0.0395076	0.0151226
CH520	0.0858835	0.0659108	-0.0206445	-0.0461946	-0.0174273	-0.0262453	-0.00180681	-0.00482323	-0.0398302	-0.0214558
CH522	-0.226123	-0.123884	0.0214067	-0.0594608	0.0784851	0.0247835	-0.00198243	-0.00194163	0.0442045	0.0151115
CH524	0.0940253	0.0863898	0.0267873	0.00078678	0.00767253	-0.0780983	-0.0618036	-0.102041	-0.0101216	0.099384
CH525	-0.142786	-0.072546	0.0602169	-0.106936	0.0395308	0.0393757	-0.0317599	-0.0556591	-0.0425396	-0.0494168
CH526	0.0114317	-0.180345	-0.00328341	0.00606528	0.0173808	-0.0408191	0.0547966	0.0882574	0.0502158	-0.0683396
