# Supplementary material for: Uncovering novel loci for mesocotyl elongation and shoot length in indica rice through genome-wide association mapping
Source: Planta. 2015 Nov 26;243:645–57. doi: 10.1007/s00425-015-2434-x (PMC4757631; doi:10.1007/s00425-015-2434-x)
Supplement: Supplementary file 12 — Supplementary material 12 (XLSX 15 kb) [file 425_2015_2434_MOESM12_ESM.xlsx]

## Sheet: Sheet1
Table S7 Summary of significant trait-marker associations for mesocotyl and shoot lengths in two environments
Trait	Environment	Marker	Chr.	Position	Allele	P-value	Known locus
Mesocotyl length	Lingshui	seq-rs9	1	328402	A/G	0.0005124
	Lingshui	seq-rs2224	4	26977890	A/G	0.00014532
	Lingshui	seq-rs2327	4	32369445	C/T	0.00055903
	Lingshui	seq-rs2359	4	33890848	C/T	0.00033381
	Lingshui	seq-rs2703 a	6	1533302	A/G	0.00091491	qML6 (Huang et al.,2010); SNP No: 0615693545 (Wu et al., 2015)
	Lingshui	seq-rs5415	11	28176938	G/A	0.00019327
	Hangzhou	seq-rs500	1	33502422	A/G	0.00015994
	Hangzhou	seq-rs2509	5	14879378	T/C	0.00096745
	Hangzhou	seq-rs2516	5	15542658	C/T	0.00019383	SNP No: 0515845966 (Wu et al., 2015)
	Hangzhou	seq-rs2709 a	6	1587323	T/C	0.00019026	qML6 (Huang et al.,2010); SNP No: 0615693545 (Wu et al., 2015)
	Hangzhou	seq-rs2713	6	1612566	A/G	0.00097449	qML6 (Huang et al.,2010); SNP No: 0615693545 (Wu et al., 2015)
	Hangzhou	seq-rs5357	11	26889009	A/G	0.0009437
	Hangzhou	seq-rs5774	12	18105247	G/A	0.00069236	qMel-12 (Lee et al., 2012)
Shoot length	Lingshui	seq-rs5257	11	24765065	T/G	0.00036239
	Lingshui	seq-rs609	1	41143657	G/A	0.00098812	RM5398 (Dang et al., 2014)
	Hangzhou	seq-rs609	1	41143657	G/A	6.276e-05	RM5398 (Dang et al., 2014)
a, The two SNPs can be considered as the same locus (~54 kb).
