# Supplementary material for: Uncovering novel loci for mesocotyl elongation and shoot length in indica rice through genome-wide association mapping
Source: Planta. 2015 Nov 26;243:645–57. doi: 10.1007/s00425-015-2434-x (PMC4757631; doi:10.1007/s00425-015-2434-x)
Supplement: Supplementary file 13 — Supplementary material 13 (XLSX 30 kb) [file 425_2015_2434_MOESM13_ESM.xlsx]

## Sheet: Sheet1
Table S8 Summary of 383 candicate genes for mesocotyl and shoot lengths
Trait	Marker	Chromosome	Position (IRGSP.v4)	Allele (major / minor)	P-value	Gene	Description
Mesocoty length	seq-rs9	1	328402	A/G	0.000131	Os01g0104500	No apical meristem (NAM) protein domain containing protein.
						Os01g0104600	Similar to Light-mediated development protein DET1 (Deetiolated1 homolog) (tDET1) (High pigmentation protein 2) (Protein dark green).
						Os01g0104800	Sas10/Utp3 family protein.
						Os01g0104900	Transferase family protein.
						Os01g0105300	Zinc finger, BED-type predicted domain containing protein.
						Os01g0105400	Similar to Kinesin heavy chain.
						Os01g0105700	Helix-loop-helix DNA-binding domain containing protein.
						Os01g0105800	Similar to Iron sulfur assembly protein 1.
						Os01g0105900	PfkB domain containing protein.
						Os01g0106200	Similar to RER1A protein (AtRER1A).
						Os01g0106300	Similar to Isoflavone reductase homolog IRL (EC 1.3.1.-).
						Os01g0106400	Similar to Isoflavone reductase homolog IRL (EC 1.3.1.-).
						Os01g0106500	Conserved hypothetical protein.
						Os01g0106600	Similar to Chitin-binding lectin 1 precursor (PL-I).
						Os01g0106800	Similar to RING-box protein 1A (Regulator of cullins 1a) (dRbx1).
						Os01g0106900	Similar to 1-deoxy-D-xylulose 5-phosphate reductoisomerase (Fragment).
						Os01g0107000	Peroxisomal membrane anchor protein (Pex14p) domain containing protein.
						Os01g0107300	Hypothetical protein.
						Os01g0107700	Similar to LIMONENE cyclase like protein.
						Os01g0107900	Conserved hypothetical protein.
						Os01g0108000	Conserved hypothetical protein.
Mesocoty length	seq-rs69	1	2310793	C/T	0.000728	Os01g0141100	Similar to Salt-induced AAA-Type ATPase.
						Os01g0141600	Protein of unknown function DUF647 family protein.
						Os01g0141700	UV-damaged DNA binding protein 2.
						Os01g0141900	Conserved hypothetical protein.
						Os01g0142300	Glycosyl transferase
						Os01g0142100	Peptidase M50 family protein.
						Os01g0142200	Conserved hypothetical protein.
						Os01g0142500	Homeodomain-like containing protein.
						Os01g0142800	Similar to Peptide transporter.
						Os01g0143100	Mitochondrial substrate carrier family protein.
						Os01g0143300	Similar to Glycine-rich protein (Fragment).
						Os01g0143800	Mitochondrial glycoprotein family protein.
						Os01g0143900	Conserved hypothetical protein.
						Os01g0144000	Conserved hypothetical protein.
						Os01g0144100	Similar to Thylakoid lumenal 15 kDa protein
						Os01g0144200	Conserved hypothetical protein.
						Os01g0144300	Conserved hypothetical protein.
						Os01g0144600	Conserved hypothetical protein.
Mesocoty length	seq-rs303	1	16819798	C/T	0.000965	Os01g0390600	Protein prenyltransferase domain containing protein.
						Os01g0390900	Similar to Dual-specificity protein phosphatase-like protein.
						Os01g0391100	Similar to ATP-binding cassette sub-family F member 2 (Iron inhibited ABC transporter 2) (HUSSY-18).
						Os01g0391500	Conserved hypothetical protein.
						Os01g0391800	Non-protein coding transcript
						Os01g0392100	Conserved hypothetical protein.
						Os01g0392400	Conserved hypothetical protein.
Mesocoty length	seq-rs576	1	37645391	G/A	0.000512	Os01g0835000	Conserved hypothetical protein.
						Os01g0835500	Similar to Respiratory burst oxidase protein.
						Os01g0835600	HMG-I and HMG-Y, DNA-binding domain containing protein.
						Os01g0835700	CCT domain containing protein.
						Os01g0835800	Prefoldin domain containing protein.
						Os01g0835900	Histone H4 family protein.
						Os01g0836400	SAC3/GANP family protein.
						Os01g0836600	ABC transporter related domain containing protein.
						Os01g0836800	Lung seven transmembrane receptor family protein.
						Os01g0836900	Conserved hypothetical protein.
						Os01g0837000	Ankyrin repeat containing protein.
						Os01g0837200	Conserved hypothetical protein.
						Os01g0837300	UDP-glucuronic acid decarboxylase.
						Os01g0837500	Similar to Ruvbl1 protein.
						Os01g0837600	Conserved hypothetical protein 1589 plant family protein.
						Os01g0837800	Similar to Cation diffusion facilitator 8.
						Os01g0837900	Similar to Protein kinase AFC1 (EC 2.7.1.-).
						Os01g0838100	Nucleic acid-binding, OB-fold domain containing protein.
						Os01g0838300	Conserved hypothetical protein.
						Os01g0838350	Conserved hypothetical protein.
						Os01g0838400	Hypothetical protein.
						Os01g0838600	Zinc finger C2H2-type domain containing protein.
						Os01g0838725	Conserved hypothetical protein.
						Os01g0838800	Clathrin adaptor complex small chain family protein.
						Os01g0838900	Trp repressor/replication initiator domain containing protein.
Mesocoty length	seq-rs2224	4	26977890	A/G	0.000269	Os04g0529400	WD40-like domain containing protein.
						Os04g0529500	Similar to C-terminal domain phosphatase-like 1.
						Os04g0529700	Alpha 14-glycosyltransferase conserved region family protein.
						Os04g0529800	Sugar transporter family protein.
						Os04g0530000	Conserved hypothetical protein.
						Os04g0530100	Similar to Beta-expansin 1 precursor (AtEXPB1) (At-EXPB1) (Ath-ExpBeta-1.5).
						Os04g0530200	Conserved hypothetical protein.
						Os04g0530300	Conserved hypothetical protein.
						Os04g0530400	t-snare domain containing protein.
						Os04g0530500	Zinc finger RING-type domain containing protein.
						Os04g0530600	Similar to Thioredoxin 1 (TRX-1) (Thioredoxin M).
						Os04g0530700	Similar to Beta-D-xylosidase.
						Os04g0530900	Glycosyl transferase family 8 protein.
						Os04g0531100	C2 calcium/lipid-binding region CaLB domain containing protein.
						Os04g0531300	Dihydrouridine synthase DuS family protein.
						Os04g0531400	Similar to Lectin-like receptor kinase 72.
						Os04g0531500	Concanavalin A-like lectin/glucanase domain containing protein.
						Os04g0531600	Conserved hypothetical protein.
						Os04g0531700	Glucose/ribitol dehydrogenase family protein.
						Os04g0531900	Glucose/ribitol dehydrogenase family protein.
						Os04g0532100	Glucose/ribitol dehydrogenase family protein.
						Os04g0532200	Conserved hypothetical protein.
						Os04g0532400	Glucose/ribitol dehydrogenase family protein.
						Os04g0532500	Similar to Transcription factor L2.
						Os04g0532700	Conserved hypothetical protein.
						Os04g0532800	Myb DNA-binding domain containing protein.
						Os04g0533000	Similar to RNA helicase (Fragment).
						Os04g0533300	Similar to Remorin (pp34).
						Os04g0533500	Cytochrome b561 family protein.
Mesocoty length	seq-rs2230	4	27764966	T/C	0.000132	Os04g0544900	Alg9-like mannosyltransferase family protein.
						Os04g0545000	Similar to WRKY transcription factor 34.
						Os04g0545100	Engulfment and cell motility ELM domain containing protein.
						Os04g0545250	Conserved hypothetical protein.
						Os04g0545600	Similar to Uclacyanin 3-like protein.
						Os04g0546100	Protein of unknown function DUF860 plant family protein.
						Os04g0546300	Similar to GMPK2
						Os04g0546400	Peptidase C12 ubiquitin carboxyl-terminal hydrolase 1 family protein.
						Os04g0546500	Oleosin.
						Os04g0546800	Pathogenesis-related transcriptional factor and ERF domain containing protein.
						Os04g0547600	Pathogenesis-related transcriptional factor and ERF domain containing protein.
						Os04g0547900	Anti-sense to fibroblast growth factor protein GFG family protein.
						Os04g0548000	Protein of unknown function DUF862 eukaryotic domain containing protein.
						Os04g0548100	Disease resistance protein family protein.
						Os04g0548300	Armadillo-like helical domain containing protein.
						Os04g0548400	Protein kinase-like domain containing protein.
Mesocoty length	seq-rs2327	4	32369445	C/T	0.000552	Os04g0626600	Conserved hypothetical protein.
						Os04g0626700	Leucine-rich repeat 2 containing protein.
						Os04g0626900	Conserved hypothetical protein.
						Os04g0627000	Similar to Roc1.
						Os04g0627400	PAK-box/P21-Rho-binding domain containing protein.
						Os04g0627900	Translation initiation factor SUI1 domain containing protein.
						Os04g0628000	Protein of unknown function DUF794 plant family protein.
						Os04g0628100	Similar to Polyubiquitin.
						Os04g0628200	Haem peroxidase plant/fungal/bacterial family protein.
						Os04g0628400	Zinc finger BED-type predicted domain containing protein.
						Os04g0628600	Conserved hypothetical protein.
						Os04g0629000	Conserved hypothetical protein.
						Os04g0629100	Zinc finger MYND-type domain containing protein.
						Os04g0629200	Cupredoxin domain containing protein.
						Os04g0629300	DEAD/DEAH box helicase N-terminal domain containing protein.
						Os04g0629400	Conserved hypothetical protein.
						Os04g0629500	Similar to Thioredoxin h.
						Os04g0629600	Similar to Transposase of Tn10 [Oryza sativa (japonica cultivar-group)].
						Os04g0629700	Similar to Kinesin-1 (Kinesin-like protein A).
						Os04g0630000	SDA1 domain containing protein.
						Os04g0630100	NAD-dependent epimerase/dehydratase family protein.
						Os04g0630300	NAD-dependent epimerase/dehydratase family protein.
						Os04g0630400	NAD-dependent epimerase/dehydratase family protein.
Mesocoty length	seq-rs2346	4	32780816	T/C	0.000551	Os04g0634600	Non-protein coding transcript uncharacterized transcript.
						Os04g0634700	Similar to Diacylglycerol kinase.
						Os04g0634800	Conserved hypothetical protein.
						Os04g0635100	Conserved hypothetical protein.
						Os04g0635400	Conserved hypothetical protein.
						Os04g0635700	Ribbon-helix-helix domain containing protein.
						Os04g0635800	GCN5-related N-acetyltransferase domain containing protein.
						Os04g0635900	DNA repair exonuclease family protein.
						Os04g0636000	SPla/RYanodine receptor SPRY domain containing protein.
						Os04g0636100	Glycosyl transferase family 8 protein.
						Os04g0636200	Hpt domain containing protein.
						Os04g0636300	Similar to Aluminum resistance protein.
						Os04g0636400	Similar to Senescence-associated protein 6.
						Os04g0636500	BTB domain containing protein.
						Os04g0636600	Conserved hypothetical protein.
						Os04g0636700	Regulation of nuclear pre-mRNA protein domain containing protein.
						Os04g0636900	Conserved hypothetical protein.
						Os04g0637000	Similar to Basic leucine zipper protein (Liguleless2).
						Os04g0637400	Similar to PolI-like DNA polymerase.
						Os04g0637500	Mitochodrial transcription termination factor-related family protein.
						Os04g0638100	Transferase family protein.
						Os04g0638200	Conserved hypothetical protein.
						Os04g0638700	Conserved hypothetical protein.
						Os04g0638800	Protein of unknown function DUF617 plant family protein.
						Os04g0639000	Conserved hypothetical protein.
						Os04g0639100	Conserved hypothetical protein.
						Os04g0639200	Conserved hypothetical protein.
Mesocoty length	seq-rs2638	5	27312765	C/A	0.000616	Os05g0547100	Conserved hypothetical protein.
						Os05g0547600	Conserved hypothetical protein.
						Os05g0547700	Conserved hypothetical protein.
						Os05g0547800	Conserved hypothetical protein.
						Os05g0547850	DNA-binding TFAR19-related protein family protein.
						Os05g0548100	Conserved hypothetical protein.
						Os05g0548200	Similar to Transcription initiation factor IIB (General transcription factor TFIIB).
						Os05g0548300	Similar to Multidrug resistance protein 1 homolog.
						Os05g0548400	Conserved hypothetical protein.
						Os05g0548800	Acid phosphatase/vanadium-dependent haloperoxidase related family protein.
						Os05g0548900	Similar to Phosphoethanolamine methyltransferase.
						Os05g0548900	Epsin N-terminal domain containing protein.
						Os05g0549100	Similar to Serine/threonine-protein kinase SNT7 chloroplast precursor (EC 2.7.1.37) (Stt7 homolog).
						Os05g0549300	Conserved hypothetical protein.
						Os05g0549600	Peptidyl-tRNA hydrolase family protein.
						Os05g0549700	Similar to Threonine synthase chloroplast precursor (EC 4.2.3.1) (TS).
						Os05g0550000	Conserved hypothetical protein.
						Os05g0550200	Conserved hypothetical protein.
						Os05g0550300	Similar to Lipid transfer protein (Fragment).
Mesocoty length	seq-rs2709	6	1587323	T/C	0.000834	Os06g0128200	LMBR1-like conserved region domain containing protein.
						Os06g0128300	Similar to Mitochondrial half-ABC transporter.
						Os06g0128400	WD40-like domain containing protein.
						Os06g0128500	Ribosomal protein L47 mitochondrial family protein.
						Os06g0128700	Zinc finger RING-type domain containing protein.
						Os06g0128800	Conserved hypothetical protein.
						Os06g0129100	Similar to Short-chain dehydrogenase Tic32.
						Os06g0129200	Conserved hypothetical protein.
						Os06g0129300	Armadillo-like helical domain containing protein.
						Os06g0129400	Major facilitator superfamily protein.
						Os06g0129600	Conserved hypothetical protein.
						Os06g0129900	Similar to Cytochrome P450 CYPD.
						Os06g0130000	Similar to Tobacco mosaic virus helicase domain-binding protein (Fragment).
						Os06g0130100	Similar to ERECTA-like kinase 1.
						Os06g0130200	Conserved hypothetical protein.
						Os06g0130400	Similar to 1-aminocyclopropane-1-carboxylate synthase (EC 4.4.1.14) (Fragment).
						Os06g0130500	Similar to Cyclophilin-like protein PPIL3b.
						Os06g0130600	GAGA binding-like family protein.
						Os06g0130800	Histone H5 family protein.
						Os06g0130900	Similar to Histone H3.3.
						Os06g0131100	WD40-like domain containing protein.
						Os06g0131300	Similar to Arginine decarboxylase (EC 4.1.1.19) (Fragment).
Mesocoty length	seq-rs3113	6	30282802	G/A	0.000457	Os06g0698711	Conserved hypothetical protein.
						Os06g0698748	Conserved hypothetical protein.
						Os06g0698785	Similar to Choline monooxygenase chloroplast precursor (EC 1.14.15.7).
						Os06g0698822	Conserved hypothetical protein.
						Os06g0698859	Similar to C2H2 zinc-finger protein SERRATE (Fragment).
						Os06g0698900	Zinc finger GATA-type domain containing protein.
						Os06g0699200	Conserved hypothetical protein.
						Os06g0699400	MAP kinase 2.
						Os06g0699500	Macrophage migration inhibitory factor family protein.
						Os06g0699600	CCT domain containing protein.
						Os06g0699700	Similar to Aminodeoxychorismate synthase/glutamine amidotransferase.
						Os06g0699900	Armadillo-like helical domain containing protein.
						Os06g0700000	Proteinase inhibitor propeptide domain containing protein.
						Os06g0700100	Protein prenyltransferase domain containing protein.
						Os06g0700300	Conserved hypothetical protein.
						Os06g0700500	Protein of unknown function DUF266 plant family protein.
						Os06g0700650	ATPase P-type K/Mg/Cd/Cu/Zn/Na/Ca/Na/H-transporter family protein.
						Os06g0700700	Similar to P1B-type heavy metal transporting ATPase.
						Os06g0701100	Eukaryotic initiation factor 4A (eIF4A) (eIF-4A).
Mesocoty length	seq-rs3130	6	31389107	T/C	0.000899	Os06g0716000	Protein of unknown function DUF668 family protein.
						Os06g0716100	Similar to Chaperone protein dnaJ.
						Os06g0716200	Thaumatin pathogenesis-related family protein.
						Os06g0716700	Similar to Endoplasmin homolog precursor (GRP94 homolog).
						Os06g0716800	Eukaryotic transcription factor DNA-binding domain containing protein.
						Os06g0717100	Senescence-associated family protein.
						Os06g0717200	Protein kinase-like domain containing protein.
						Os06g0717400	Pseudouridine synthase Rlu family protein.
						Os06g0717600	Zinc finger RING-type domain containing protein.
						Os06g0717700	Conserved hypothetical protein.
						Os06g0717800	Similar to Protein phosphatase 2C-like protein.
						Os06g0717900	Peptidase A1 pepsin family protein.
						Os06g0718100	Similar to Alpha-expansin precursor.
						Os06g0719600	Conserved hypothetical protein.
						Os06g0719900	Similar to CORONA.
						Os06g0720000	Conserved hypothetical protein.
						Os06g0720400	Conserved hypothetical protein.
						Os06g0720500	Similar to CORONA.
Mesocoty length	seq-rs3224	7	6123504	A/G	0.000225	Os07g0211200	Conserved hypothetical protein.
						Os07g0211400	Similar to Kinase associated protein phosphatase.
						Os07g0211800	Protein of unknown function DUF1749 family protein.
						Os07g0211900	Protein of unknown function DUF632 domain containing protein.
						Os07g0212200	Similar to MRNA-binding protein (Fragment).
						Os07g0212300	Similar to Nudix hydrolase 16 mitochondrial precursor (EC 3.6.1.-) (AtNUDT16).
						Os07g0212400	Conserved hypothetical protein.
Mesocoty length	seq-rs4080	9	1597258	A/G	0.001	Os09g0120800	Similar to Cation-transporting ATPase.
						Os09g0121000	N-terminal domain containing protein.
						Os09g0122000	Conserved hypothetical protein.
Mesocoty length	seq-rs4094	9	4209107	T/C	0.001	Os09g0247500	Conserved hypothetical protein.
						Os09g0247600	Lipolytic enzyme G-D-S-L family protein.
						Os09g0247700	Conserved hypothetical protein.
						Os09g0248000	Protein of unknown function DUF516 family protein.
						Os09g0248100	Beta-Ig-H3/fasciclin domain containing protein.
						Os09g0248200	Frigida-like family protein.
						Os09g0248300	Frigida-like family protein.
						Os09g0248900	Isopenicillin N synthase family protein.
						Os09g0249000	Galactose oxidase central domain containing protein.
						Os09g0249100	Conserved hypothetical protein.
Mesocoty length	seq-rs4192	9	10045572	A/G	0.000169	Os09g0322200	Similar to Nudix hydrolase 20 chloroplast precursor (EC 3.6.1.-) (AtNUDT20).
						Os09g0322300	Hypothetical protein.
						Os09g0322400	Hypothetical protein.
						Os09g0322500	Conserved hypothetical protein.
						Os09g0322600	Similar to Polygalacturonase inhibitory protein.
						Os09g0323000	Similar to UDP-galactose 4-epimerase-like protein.
						Os09g0323100	Zinc finger RING-type domain containing protein.
						Os09g0323500	Protein of unknown function DUF833 family protein.
						Os09g0324000	Similar to Oleosin.
						Os09g0324200	Cyclin-like F-box domain containing protein.
						Os09g0324300	Cyclin-like F-box domain containing protein.
						Os09g0324400	Cyclin-like F-box domain containing protein.
						Os09g0325100	Conserved hypothetical protein.
						Os09g0325300	Conserved hypothetical protein.
						Os09g0325700	Similar to Protein phpsphatase 2C (PP2C) (EC 3.1.3.16).
						Os09g0325800	Conserved hypothetical protein.
						Os09g0326100	Protein kinase-like domain containing protein.
Mesocoty length	seq-rs5352	11	26779678	A/G	0.000812	Os11g0632200	Conserved hypothetical protein.
						Os11g0633500	Similar to NBS-LRR disease resistance protein homologue (Fragment).
						Os11g0633600	Non-protein coding transcript unclassifiable transcript.
						Os11g0634200	Conserved hypothetical protein.
						Os11g0634350	Non-protein coding transcript unclassifiable transcript.
						Os11g0634500	Ribosomal protein S14 family protein.
						Os11g0634800	Similar to Adenylyl-sulfate kinase 1 chloroplast precursor (EC 2.7.1.25) (APS kinase) (Adenosine-5'phosphosulfate kinase) (ATP adenosine-5'- phosphosulfate 3'-phosphotransferase).
						Os11g0635000	Hypothetical protein.
Shoot length	seq-rs609	1	41143657	G/A	1.25e-05	Os01g0902200	Peptidase M3A and M3B thimet/oligopeptidase F domain containing protein.
						Os01g0902700	TGF-beta receptor type I/II extracellular region family protein.
						Os01g0904200	Protein kinase-like domain containing protein.
						Os01g0904300	Protein of unknown function DUF971 family protein.
						Os01g0904400	Similar to Chromosome assembly protein homolog.
						Os01g0904500	Conserved hypothetical protein.
						Os01g0904700	Similar to Two-component response regulator ARR1.
						Os01g0905200	Exo70 exocyst complex subunit family protein.
						Os01g0905300	Exo70 exocyst complex subunit family protein.
						Os01g0905400	Transcriptional factor B3 family protein.
						Os01g0905550	Conserved hypothetical protein.
						Os01g0905700	Zinc finger RING-type domain containing protein.
						Os01g0905800	Aldolase C-1.
						Os01g0906000	Hypothetical protein.
						Os01g0906200	Conserved hypothetical protein.
						Os01g0906425	Conserved hypothetical protein.
						Os01g0906600	Protein prenyltransferase domain containing protein.
						Os01g0907200	Ubiquitin domain containing protein.
						Os01g0907300	Conserved hypothetical protein.
Shoot length	seq-rs3537	7	25936314	G/A	0.00116	Os07g0611600	Conserved hypothetical protein.
						Os07g0611700	Peptidase C1A papain family protein.
						Os07g0612400	Alpha/beta hydrolase family protein.
						Os07g0613000	Hypothetical protein.
						Os07g0613200	Similar to 60S ribosomal protein L27a-3.
						Os07g0613300	Similar to PAUSED.
						Os07g0613500	Similar to Protein kinase APK1B chloroplast precursor (EC 2.7.1.-).
						Os07g0614000	Strictosidine synthase family protein.
						Os07g0614100	Alpha 1-2 subunit of 20S proteasome.
						Os07g0614300	Conserved hypothetical protein.
						Os07g0614400	Conserved hypothetical protein.
						Os07g0614500	Similar to Elongation factor 1 beta 2.
						Os07g0614600	Lung seven transmembrane receptor family protein.
						Os07g0614700	N-terminal domain containing protein.
						Os07g0615000	Pentatricopeptide repeat containing protein.
						Os07g0615200	ZIM domain containing protein.
						Os07g0615400	Similar to Oligouridylate binding protein.
						Os07g0615500	Protein of unknown function DUF581 family protein.
						Os07g0615900	Zinc finger GATA-type domain containing protein.
Shoot length	seq-rs3541	7	26021870	G/A	0.000156	Os07g0614000	Strictosidine synthase family protein.
						Os07g0614100	Alpha 1-2 subunit of 20S proteasome.
						Os07g0614300	Conserved hypothetical protein.
						Os07g0614400	Conserved hypothetical protein.
						Os07g0614500	Similar to Elongation factor 1 beta 2.
						Os07g0614600	Lung seven transmembrane receptor family protein.
						Os07g0614700	N-terminal domain containing protein.
						Os07g0615000	Pentatricopeptide repeat containing protein.
						Os07g0615400	Similar to Oligouridylate binding protein.
						Os07g0615500	Protein of unknown function DUF581 family protein.
						Os07g0615900	Zinc finger GATA-type domain containing protein.
						Os07g0616000	Conserved hypothetical protein.
						Os07g0616200	Similar to Beta-ketoacyl-ACP synthase.
						Os07g0616500	Similar to (S)-2-hydroxy-acid oxidase peroxisomal (EC 1.1.3.15) (Glycolate oxidase) (GOX) (Short chain alpha-hydroxy acid oxidase).
						Os07g0616600	Similar to 40S ribosomal protein SA (p40) (Laminin receptor homolog).
						Os07g0616800	Sucrose synthase 3 (EC 2.4.1.13) (Sucrose-UDP glucosyltransferase 3).
						Os07g0616900	Protein of unknown function DUF500 family protein.
						Os07g0617000	Similar to Ethylene response factor 2.
						Os07g0617100	Plant disease resistance response protein family protein.
Shoot length	seq-rs3546	7	26498542	G/A	0.00134	Os07g0622400	Conserved hypothetical protein.
						Os07g0622700	Epoxide hydrolase family protein.
						Os07g0622900	Conserved hypothetical protein.
						Os07g0623000	Protein of unknown function DUF343 family protein.
						Os07g0623100	Similar to ER66 protein (Fragment).
						Os07g0623200	Heavy metal transport/detoxification protein domain containing protein.
						Os07g0623300	Similar to Splicing factor SC35.
						Os07g0623400	Transcription initiation Spt4 family protein.
						Os07g0623600	Conserved hypothetical protein.
						Os07g0624100	Similar to Transposase (Fragment).
						Os07g0624600	Similar to Trehalose-6-phosphate phosphatase.
						Os07g0624700	UMP/CMP kinase a (EC 2.7.1.48).
						Os07g0625400	SKP1 component family protein.
						Os07g0625500	Similar to Fimbriata-associated protein (Fragment).
						Os07g0625800	Plant lipid transfer protein/Par allergen family protein.
						Os07g0626100	Similar to 50S ribosomal protein L7/L12.
						Os07g0626200	DNA-binding SAP domain containing protein.
						Os07g0626300	Conserved hypothetical protein.
Shoot length	seq-rs3663	8	1092192	G/A	0.00121	Os08g0118000	HMG-I and HMG-Y DNA-binding domain containing protein.
						Os08g0118900	Adenylate kinase family protein.
						Os08g0119000	Similar to COP9 signalosome complex subunit 3 (Signalosome subunit 3) (FUSCA protein 11) (FUSCA11) (Fragments).
						Os08g0119800	Similar to Photosystem II core complex proteins psbY chloroplast precursor (L- arginine metabolising enzyme) (L-AME) [Contains: Photosystem II protein psbY-1 (psbY-A1) Photosystem II protein psbY-2 (psbY-A2)].
						Os08g0119900	Conserved hypothetical protein.
						Os08g0120000	Succinate dehydrogenase iron-protein subunit (SDHB).
						Os08g0120200	DNA polymerase III delta family protein.
						Os08g0120350	Conserved hypothetical protein.
						Os08g0120500	Similar to Topoisomerase-like protein.
						Os08g0120600	Similar to Fructose-bisphosphate aldolase cytoplasmic isozyme (EC 4.1.2.13).
						Os08g0120900	Protein of unknown function DUF247 plant family protein.
						Os08g0121800	Ribosomal protein S21 family protein.
Shoot length	seq-rs4250	9	14781791	A/C	0.00124	Os09g0401000	Myb factor.
						Os09g0401200	Similar to HSP associated protein like.
						Os09g0401300	ZIM domain containing protein.
						Os09g0401900	Conserved hypothetical protein.
						Os09g0402100	PF1 protein.
						Os09g0402300	Phosphatidylinositol-4-phosphate 5-kinase family protein.
						Os09g0403000	Conserved hypothetical protein.
