# Supplementary material for: Uncovering novel loci for mesocotyl elongation and shoot length in indica rice through genome-wide association mapping
Source: Planta. 2015 Nov 26;243:645–57. doi: 10.1007/s00425-015-2434-x (PMC4757631; doi:10.1007/s00425-015-2434-x)
Supplement: Supplementary file 14 — Supplementary material 14 (XLSX 17 kb) [file 425_2015_2434_MOESM14_ESM.xlsx]

## Sheet: Sheet1
Table S9 Summary of 32 SNPs located in different genes
Trait	Gene ID	Chromosome	SNP ID a	Allele (major / minor)	Genotype	Numberof accessions	Phenotype b	T-test c
Mesocoty length	Os01g0107900	1	seq-rs16	A/G	AA	327	1.02352	ns
					GG	117	0.999128
Mesocoty length	Os01g0390900	1	seq-rs302	T/C	TT	250	1.0525	*
					CC	199	0.979795
Mesocoty length	Os01g0392100	1	seq-rs304	A/G	AA	250	1.0525	**
					GG	185	0.965129
			seq-rs305	G/A	GG	318	0.989335	**
					AA	131	1.08841
Mesocoty length	Os01g0835800	1	seq-rs575	C/T	CC	339	1.02582	ns
					TT	110	0.993237
Mesocoty length	Os04g0626600	4	seq-rs2320	T/C	TT	315	1.00452	ns
					CC	130	1.06855
Mesocoty length	Os04g0628200	4	seq-rs2327	C/T	CC	242	1.01724	ns
					TT	207	1.02077
Mesocoty length	Os04g0628600	4	seq-rs2329	G/A	GG	264	1.01179	ns
					AA	185	1.02897
Mesocoty length	Os04g0629300	4	seq-rs2333	G/A	GG	265	1.04515	*
					AA	181	0.978854
			seq-rs2335	G/T	GG	264	1.04164	ns
					TT	182	0.984303
Mesocoty length	Os04g0629500	4	seq-rs2336	G/A	GG	257	1.0162	ns
					AA	193	1.02245
Mesocoty length	Os04g0629700	4	seq-rs2337	G/T	GG	256	1.01236	ns
					TT	193	1.02751
Mesocoty length	Os04g0630000	4	seq-rs2340	G/A	GG	336	1.03789	*
					AA	112	0.96444
Mesocoty length	Os04g0630100	4	seq-rs2342	A/G	AA	316	1.03673	**
					GG	101	0.940396
Mesocoty length	Os05g0548400	5	seq-rs2636	A/G	AA	225	1.00819	ns
					GG	218	1.02575
Mesocoty length	Os06g0129900	6	seq-rs2707	A/C	AA	271	1.0318	ns
					CC	175	1.00009
Mesocoty length	Os06g0130000	6	seq-rs2710	C/T	CC	376	1.02147	ns
					TT	72	1.01019
Mesocoty length	Os06g0130600	6	seq-rs2714	A/G	AA	246	1.00262	ns
					GG	202	1.03597
Mesocoty length	Os06g0131100	6	seq-rs2715	C/T	CC	386	1.02079	ns
					TT	61	1.00671
Mesocoty length	Os06g0716800	6	seq-rs3128	T/G	TT	353	1.02787	ns
					GG	95	0.986452
Mesocoty length	Os06g0717400	6	seq-rs3129	C/A	CC	297	1.03811	*
					AA	148	0.97507
Mesocoty length	Os06g0717900	6	seq-rs3130	T/C	TT	252	1.04667	*
					CC	197	0.981874
Mesocoty length	Os09g0121000	9	seq-rs4080	A/G	AA	230	1.00112	ns
					GG	215	1.04791
Mesocoty length	Os09g0323100	9	seq-rs4189	A/C	AA	331	1.02302	ns
					CC	118	1.00484
Shoot length	Os01g0902200	1	seq-rs606	C/T	CC	234	11.3207	***
					TT	216	13.0385
Shoot length	Os01g0904700	1	seq-rs609	G/A	GG	293	12.9419	***
					AA	157	10.6576
Shoot length	Os01g0906600	1	seq-rs613	G/A	GG	275	11.5683	***
					AA	173	13.0476
Shoot length	Os07g0614400	7	seq-rs3538	C/T	CC	307	12.1719	ns
					TT	141	12.0579
Shoot length	Os07g0614700	7	seq-rs3539	C/T	CC	243	12.0493	ns
					TT	206	12.2262
Shoot length	Os07g0615000	7	seq-rs3540	G/T	GG	361	12.2524	*
					TT	89	11.6839
Shoot length	Os07g0615400	7	seq-rs3541	G/A	GG	236	12.0345	ns
					AA	210	12.237
Shoot length	Os09g0402300	9	seq-rs4248	G/A	GG	322	12.32
					AA	127	11.6799	**
a, The 32 SNPs were lcocated in 30 candidate genes;
b, The average phenotypic value predicted by BLUP;
c, ns represent not significant at 0.05; * represent significant at 0.05; ** represent highly significant at 0.01; *** represent highly significant at 0.001.
