# Supplementary material for: Uncovering novel loci for mesocotyl elongation and shoot length in indica rice through genome-wide association mapping
Source: Planta. 2015 Nov 26;243:645–57. doi: 10.1007/s00425-015-2434-x (PMC4757631; doi:10.1007/s00425-015-2434-x)
Supplement: Supplementary file 15 — Supplementary material 15 (XLSX 18 kb) [file 425_2015_2434_MOESM15_ESM.xlsx]

## Sheet: Sheet1
Table S10 Relative expression levels of four candidate genes in different accessions
Trait	Candidate gene	Accession ID	Accession name	Group	Genotype	Phenotype (cm)	t-test (phenotype) a	Relative expression level (2-⊿Ct)	SD	t-test (expression) a	Fold change b
Mesocoty length	Os01g0392100	CH073	JC 195	long	AA	2.65	**	0.011541	0.000978946	*	1.59558
		CH220	Liuyuehuang	long	AA	1.8		0.0112743	0.00138203
		CH394	Nanchengwuchuanzao	long	AA	1.825		0.0110973	0.00081579
		CH019	Rinaldo Bersari	short	GG	0.225		0.00756191	0.00114323
		CH145	Lingwan1hao	short	GG	0.525		0.00604598	0.000224542
		CH157	M 099	short	GG	0.35		0.00764612	0.000524455
Mesocoty length	Os04g0630000	CH220	Liuyuehuang	long	GG	1.8	**	0.0130777	0.00116888	*	0.742669
		CH394	Nanchengwuchuanzao	long	GG	1.825		0.0131675	0.00124109
		CH403	Hongmiyaozhan	long	GG	1.775		0.0148548	0.000219419
		CH019	Rinaldo Bersari	short	AA	0.225		0.0187376	0.00198305
		CH157	M 099	short	AA	0.35		0.0184748	0.00186037
		CH194	Guangqingzhan	short	AA	0.25		0.0181286	0.000869544
Shoot length	Os01g0904700	CH039	Shouguzao	long	GG	17.9333	*	0.0240319	0.00168559	**	1.9547
		CH290	Zaobai	long	GG	17.9167		0.0158042	0.0003624
		CH420	Diancangditang	long	GG	16.6		0.0165988	0.00033201
		CH034	Shuiyuan299	short	AA	7.21667		0.00970167	9.80942e-05
		CH090	CSR 11	short	AA	6.3		0.00948638	0.000181004
		CH181	Guangjingxian165	short	AA	4.85		0.0096833	0.000334505
Shoot length	Os07g0615000	CH039	Shouguzao	long	GG	17.9333	**	0.0129969	0.00527319	ns	10.9766
		CH290	Zaobai	long	GG	17.9167		0.00105358	0.000596787
		CH362	Yangxindalixian	long	GG	18.1333		0.000482679	1.16856e-05
		CH061	TM 10265	short	TT	7.43333		0.000416617	1.44754e-05
		CH090	CSR 11	short	TT	6.3		0.000448447	4.64072e-05
		CH181	Guangjingxian165	short	TT	4.85		0.000458948	3.50717e-05
a, * represents 0.05 significance level between long and short groups; ** represents 0.01 significance level between the two groups; ns represents not significant at 0.05 significance level between the two groups.
b, Fold change = average relative expression level in long group / average relative expression level in short group
