# Supplementary material for: Uncovering novel loci for mesocotyl elongation and shoot length in indica rice through genome-wide association mapping
Source: Planta. 2015 Nov 26;243:645–57. doi: 10.1007/s00425-015-2434-x (PMC4757631; doi:10.1007/s00425-015-2434-x)
Supplement: Supplementary file 16 — Supplementary material 16 (XLSX 358 kb) [file 425_2015_2434_MOESM16_ESM.xlsx]

## Sheet: Sheet1
Table S11 Summary of eight elite accessions
Accession ID	Accession name	Country	Mesocotyl length in Lingshui (cm)	Mesocotyl length in Hangzhou (cm)	Shoot length in Lingshui (cm)	Shoot length in Hangzhou (cm)
CH042	368	Pakistan	4.84167	2.26667	14.6583	15.0667
CH074	BG 915	Sri Lanka	2.24167	2.21667	14.5167	12.0917
CH124	HA 881043	China	2.26667	2.70833	13.6917	13.5833
CH133	Zaoxinzhan1hao	China	2.91667	2.00833	11.175	10.8167
CH258	Haohao	China	3.69167	3.06667	13.4333	17.4333
CH356	Niumaoxiangzao	China	2	2.33333	14.4667	11.6167
CH378	Yelicang	China	2.53333	2.13333	15.8167	13.6333
CH394	Nanchengwuchuanzao	China	4.19167	2.375	16.6583	15.675
